# Supplementary material for: Kinetic, genomic, and physiological analysis reveals diversity in the ecological adaptation and metabolic potential of Brachybacterium equifaecis sp. nov. isolated from horse feces
Source: Microbiol Spectr. 2023 Sep 14;11(5):e05048-22. doi: 10.1128/spectrum.05048-22 (PMC10581053; doi:10.1128/spectrum.05048-22)
Supplement: Data Set S1 — Genome information for phylogenetic analysis in Fig. 1. [file spectrum.05048-22-s0001.xlsx]

## Sheet: Genomes_for_phylogeny
Supplementary file 1. Genome information for phylogenetic analysis in Figure 1.
Family	Genus	Genomes Used in the Study	Accession number
Dermatophilaceae	Dermatophilus	Dermatophilus congolensis DSM 44180 = NBRC 105199	GCA_900187045.1
	Kineosphaera	Kineosphaera limosa DSM 14548	GCA_013409325.1
	Mobilicoccus	Genome assembly Mobilicoccus massiliensis SIT2	GCF_000826525.2
	Agilicoccus	Agilicoccus flavus	GCF_014857905.1
	Candidatus Phosphoribacter	Candidatus Phosphoribacter baldrii	GCA_016704565.1
	Piscicoccus	Piscicoccus intestinalis NBRC 104926	GCF_001515525.1
	Candidatus Lutibacillus	Candidatus Lutibacillus vidarii	GCA_016717165.1
	Austwickia	Austwickia chelonae _LK16-18	GCA_003391095.1
	Gephyromycinifex	Genome assembly ASM1227727v1	GCF_012277275.1
Ornithinimicrobiaceae	Serinicoccus	Serinicoccus kebangsaanensis P2D13-UKM	GCF_008919445.1
	Ornithinimicrobium	Ornithinimicrobium avium AMA3305	GCF_003351765.1
Kytococcaceae	Kytococcus	Kytococcus schroeteri H01	GCF_006542415.1
Demequinaceae	Demequina	Demequina gelatinilytica NBRC 109390	GCF_000971115.1
Tropherymataceae	Tropheryma	Tropheryma whipplei TW08/27	GCF_000196075.1
Pengzhenrongella	Pengzhenrongella sicca	Pengzhenrongella sicca LRZ-2	GCF_017569225.1
Luteimicrobium	Luteimicrobium xylanilyticum	Luteimicrobium xylanilyticum HY-24	GCF_009429125.1
	Luteimicrobium subarcticum	Luteimicrobium subarcticum DSM 22413	GCF_002798015.1
Dermabacteraceae	Brachybacterium	Seven Brachybacterium strain used in the current study
	Dermabacter	Dermabacter jinjuensis MGYG-HGUT-01448	GCF_902381725.1
	Devriesea	Devriesea agamarum GCF_900070355.1	GCF_900070355.1
	Helcobacillus	Helcobacillus massiliensis p3-SID80	GCF_025145985.1
Micrococcaceae	Paeniglutamicibacter	Paeniglutamicibacter kerguelensis DSM 15797	GCF_017876535.1
	Sinomonas	Sinomonas susongensis A31	GCF_005877005.1
	Psychromicrobium	Psychromicrobium silvestre DSM 102047	GCF_013408295.1
	Micrococcus	Micrococcus endophyticus DSM 17945	GCF_014205115.1
	Pseudarthrobacter	Pseudarthrobacter sulfonivorans	GCF_014712225.1
	Renibacterium	Renibacterium salmoninarum ATCC 33209	GCF_000018885.1
	Garicola	Garicola koreensis DSM 28238	GCF_014195445.1
	Kocuria	Kocuria carniphila CCM 132	GCF_004136555.1
	Nesterenkonia	Nesterenkonia sedimenti MY13	GCF_012641515.1
	Acaricomes	Acaricomes phytoseiuli DSM 14247	GCF_000376245.1
	Glutamicibacter	Glutamicibacter creatinolyticus LGCM 259	GCF_006094275.1
	Neomicrococcus	Neomicrococcus lactis DSM 23694	GCF_014200305.1
	Zhihengliuella	Zhihengliuella salsuginis ASM1465171v1	GCF_014651715.1
	Specibacter	Specibacter cremeus ASM394688v1	GCF_003946885.1
	Tersicoccus	Tersicoccus solisilvae CGMCC 1.15480	GCF_014643255.1
	Pseudoglutamicibacter	Pseudoglutamicibacter cumminsii DSM 10493	GCF_016907775.1
	Yaniella	Yaniella halotolerans DSM 15476	GCF_000420805.1
	Enteractinococcus	Enteractinococcus coprophilus DSM 24083	GCF_006716305.1
	Galactobacter	Galactobacter valiniphilus ASM357597v1	GCF_003575975.1
	Citricoccus	Citricoccus muralis ASM338607v1	GCF_003386075.1
	Auritidibacter	Auritidibacter ignavus ASM370383v1	GCF_003703835.1
	Arthrobacter	Arthrobacter terrae ASM1570808v1	GCF_015708085.1
	Zafaria	Zafaria cholistanensis NCCP-1664	GCF_008580665.1
	Paenarthrobacter	Paenarthrobacter ureafaciens ASM1669499v1	GCF_016694995.1
	Rothia	Rothia amarae ASM1470594v2	GCF_014705945.2
	Haematomicrobium	Haematomicrobium sanguinis DSM 21259	GCF_000688395.1
Intrasporangiaceae	Phycicoccus	Phycicoccus mangrovi ASM1872931v1	GCF_018729315.1
	Intrasporangium	Intrasporangium calvum DSM 43043	GCF_000184685.1
	Knoellia	Knoellia sinensis KCTC 19936	GCF_000768705.1
	Arsenicicoccus	Arsenicicoccus dermatophilus DSM 25571	GCF_022568795.1
	Oryzihumus	Oryzihumus leptocrescens DSM 18082	GCF_006716205.1
	Terrabacter	Terrabacter tumescens JCM 1365	GCF_014646815.1
	Kribbia	Kribbia dieselivorans NBRC 106261	GCF_001552435.1
	Lapillicoccus	Lapillicoccus jejuensis DSM 18607	GCF_006715055.1
	Ornithinicoccus	Ornithinicoccus halotolerans EGI 80423	GCF_009602535.1
	Marihabitans	Marihabitans asiaticum DSM 18935	GCF_007828725.1
	Terracoccus	Terracoccus luteus DSM 44267	GCF_003635045.1
	Humibacillus	Humibacillus xanthopallidus DSM 21776	GCF_006717145.1
	Janibacter	Janibacter hoylei PVAS-1	GCF_004025845.1
	Segeticoccus	Segeticoccus rhizosphaerae YJ01	GCF_009192725.1
	Pedococcus	Pedococcus bigeumensis S9.3A	GCF_006438965.1
	Tetrasphaera	Tetrasphaera australiensis Ben110	GCF_001050535.1
	Ornithinibacter	Ornithinibacter aureus DSM 23364	GCF_009858245.1
Brevibacteriaceae	Spelaeicoccus	Spelaeicoccus albus DSM 26341	GCF_013409065.1
	Sediminivirga	Sediminivirga luteola CGMCC 1.12785	GCF_014639315.1
	Brevibacterium	Brevibacterium renqingii REN4-1	GCF_017808095.1
Dermacoccaceae	Allobranchiibius	Allobranchiibius huperziae DSM 29531	GCF_013410455.1
	Flexivirga	Flexivirga caeni BO-16	GCF_003724155.1
	Luteipulveratus	Luteipulveratus mongoliensis MN07-A0370	GCF_001190945.1
	Demetria	Demetria terragena DSM 11295	GCF_000376825.1
	Yimella	Yimella lutea DSM 19828	GCF_006715095.1
	Barrientosiimonas	Barrientosiimonas humi v	GCF_006716095.1
	Calidifontibacter	Calidifontibacter indicus DSM 22967	GCF_003386865.1
	Dermacoccus	Dermacoccus abyssi MT1.1	GCF_003515945.1
	Leekyejoonella	Leekyejoonella antrihumi C5-26	GCF_007845645.1
	Metallococcus	Metallococcus carri DB0510	GCF_011440275.1
	Rudaeicoccus	Rudaeicoccus suwonensis DSM 19560	GCF_007829035.1
	Branchiibius	Branchiibius hedensis DSM 22951	GCF_900108585.1
Promicromonosporaceae	Cellulosimicrobium	Cellulosimicrobium marinum NBRC 110994	GCF_020551945.1
	Xylanibacterium	Xylanibacterium ulmi DSM 16932	GCF_004216535.1
	Isoptericola	Isoptericola dokdonensis DS-3	GCF_001636295.1
	Krasilnikoviella	Krasilnikoviella flava DSM 21481	GCF_900167525.1
	Puerhibacterium	Puerhibacterium puerhi TLY-12	GCF_009846865.1
	Promicromonospora	Promicromonospora panici sp PT9	GCF_900608595.1
	Antribacter	Antribacter gilvus CFH 30434	GCF_003946865.1
	Xylanimonas	Xylanimonas protaetiae FW10M-9	GCF_004135385.1
	Xylanimicrobium	Xylanimicrobium pachnodae JCM 13526 = NBRC 107786	GCA_001314005.1
	Myceligenerans	Myceligenerans xiligouense DSM 15700	GCF_003814695.1
Microbacteriaceae	Clavibacter	Clavibacter zhangzhiyongii DM1	GCF_014775655.1
	Gryllotalpicola	Gryllotalpicola ginsengisoli DSM 22003	GCF_000419445.1
	Compostimonas	Compostimonas suwonensis DSM 25625	GCF_002797855.1
	Herbiconiux	Herbiconiux solani NBRC 106740	GCF_001571005.1
	Homoserinimonas	Homoserinimonas aerilata DSM 26477	GCF_006716125.1
	Glaciibacter	Glaciibacter superstes DSM 21135	GCF_000421145.1
	Okibacterium	Okibacterium fritillariae VKM Ac-2059	GCF_900167575.1
	Rhodoglobus	Rhodoglobus vestalii DSM 21947	GCF_006788895.1
	Subtercola	Subtercola frigoramans DSM 13057	GCF_016907385.1
	Terrimesophilobacter	Terrimesophilobacter mesophilus CGMCC1.10440	GCF_002929725.1
	Aquiluna	Aquiluna borgnonia ASM1328385v1	GCF_013283855.1
	Microbacterium	Microbacterium caowuchunii ST-M6	GCF_008727755.1
	Agreia	Agreia bicolorata VKM Ac-2052	GCF_900167545.1
	Agrococcus	Agrococcus casei LMG 22410	GCF_900163565.1
	Lacisediminihabitans	Lacisediminihabitans changchengi	GCF_016634425.1
	Lysinibacter	Lysinibacter cavernae DSM 27960	GCF_011758565.1
	Marinisubtilis	Marinisubtilis pacificus KN1116	GCF_009371975.2
	Frigoribacterium	Frigoribacterium faeni NBRC 103066	GCF_007988805.1
	Glaciihabitans	Glaciihabitans arcticus RP-3-7	GCF_004310685.1
	Agromyces	Agromyces terreus JCM 14581	GCF_009749465.1
	Aurantimicrobium	Aurantimicrobium minutum KNC	GCF_002355535.1
	Gulosibacter	Gulosibacter chungangensis KCTC 13959	GCF_008831155.1
	Microterricola	Microterricola gilva DSM 18319	GCF_004217495.1
	Canibacter	Canibacter oris DSM 27064	GCF_014197205.1
	Klugiella	Klugiella xanthotipulae DSM 18031	GCF_006716695.1
	Mycetocola	Mycetocola zhadangensis ZD1-4	GCF_003668565.1
	Alpinimonas	Alpinimonas psychrophila DSM 23737	GCF_014137865.1
	Diaminobutyricibacter	Diaminobutyricibacter tongyongensis NBRC 108724	GCF_010686705.1
	Amnibacterium	Amnibacterium setariae DD4a	GCF_003581425.1
	Frondihabitans	Frondihabitans australicus DSM 17894	GCF_003634555.1
	Leifsonia	Leifsonia poae BS71	GCF_020009625.1
	Salinibacterium	Salinibacterium amurskyense DSM 16400	GCF_002797685.1
	Protaetiibacter	Protaetiibacter intestinalis 2DFWR-13	GCF_003627075.1
	Rhodoluna	Rhodoluna lacicola MWH-Ta8	GCF_000699505.1
	Yonghaparkia	Yonghaparkia alkaliphila DSM 19663	GCF_014137945.1
	Cnuibacter	Cnuibacter physcomitrellae XA(T)	GCF_002096055.1
	Galbitalea	Galbitalea soli DSN 105515	GCF_013410525.1
	Marisediminicola	Marisediminicola antarctica ZS314	GCF_009930795.1
	Humibacter	Humibacter albus DSM 18994	GCF_000421825.1
	Cryocola	Cryocola sp. 340MFSha3.1	GCF_000383315.1
	Planctomonas	Planctomonas psychrotolerans J5903	GCF_008642235.1
	Schumannella	Schumannella luteola DSM 23141	GCF_013408685.1
	Labedella	Labedella populi 8H24J-4-2	GCF_004078655.1
	Candidatus Lumbricidophila	Candidatus Lumbricidophila eiseniae	GCA_002529645.1
	Naasia	Naasia lichenicola YIM 131853	GCF_004801885.1
	Rathayibacter	Rathayibacter oskolensis VKM Ac-2121	GCF_900177245.1
	Homoserinibacter	Homoserinibacter sp. GY 40078	GCF_008017545.1
	Chryseoglobus	Chryseoglobus frigidaquae DSM 23889	GCF_014200395.1
	Cryobacterium	Cryobacterium luteum Hh15	GCF_004402515.1
	Conyzicola	Conyzicola nivalis CGMCC 1.12813	GCF_014639655.1
	Pseudoclavibacter	Pseudoclavibacter chungangensis DSM 23821	GCF_013410545.1
	Leucobacter	Leucobacter massiliensis 122RC15	GCF_002982315.1
	Pseudolysinimonas	Pseudolysinimonas yzui CGMCC 1.16548	GCF_014653215.1
	Pontimonas	Pontimonas salivibrio CL-TW6	GCF_002950575.1
	Microcella	Microcella flavibacter WY83	GCF_012530535.1
	Plantibacter	Plantibacter flavus DSM 14012	GCF_003755125.1
	Diaminobutyricimonas	Diaminobutyricimonas aerilata DSM 27393	GCF_002797715.1
	Curtobacterium	Curtobacterium albidum DSM 20512	GCF_013359825.1
Beutenbergiaceae	Salana	Salana multivorans DSM 13521	GCF_003751805.1
	Beutenbergia	Beutenbergia cavernae DSM 12333	GCF_000023105.1
	Miniimonas	Miniimonas arenae KCTC 19750	GCF_006351005.1
	Serinibacter	Serinibacter arcticus K3-2	GCF_004786095.1
Cellulomonadaceae	Actinotalea	Actinotalea subterranea HO-Ch2	GCF_008364845.1
	Paraoerskovia	Paraoerskovia marina DSM 22126	GCF_900105445.1
	Oerskovia	Oerskovia enterophila Vjag	GCF_001624335.1
	Sediminihabitans	Sediminihabitans luteus NBRC 108568	GCF_016863455.1
	Cellulomonas	Cellulomonas denverensis NBRC 110783	GCF_016862695.1
	Pseudactinotalea	Pseudactinotalea terrae KACC 16542	GCF_009733845.1
Jonesiaceae	Jonesia	Jonesia quinghaiensis DSM 15701	GCF_000423205.1
	Flavimobilis	Flavimobilis soli	GCF_002564025.1
Ruaniaceae	Occultella	Occultella gossypii N2-46	GCF_019947135.1
	Ruania	Ruania suaedae LR1S40	GCF_021049265.1
Bogoriellaceae	Bogoriella	Bogoriella caseilytica DSM 11294	GCF_003752405.1
	Georgenia	Georgenia thermotolerans NBRC 104148	GCF_009193185.1
