# Supplementary material for: Kinetic, genomic, and physiological analysis reveals diversity in the ecological adaptation and metabolic potential of Brachybacterium equifaecis sp. nov. isolated from horse feces
Source: Microbiol Spectr. 2023 Sep 14;11(5):e05048-22. doi: 10.1128/spectrum.05048-22 (PMC10581053; doi:10.1128/spectrum.05048-22)
Supplement: Data Set S2 — CRISPR-cas types, terminal oxidases, MGEs, CAZYmes, and stress and antibiotic resistance genes. [file spectrum.05048-22-s0002.xlsx]

## Sheet: CRISPR-cas_Loci
CRISPR-cas types
Genomes (strain)	Assembly	Genomic_Accession	Start	End	Strand	Product	Symbol	Locus_Tag
Strain JHP9	GCF_023509525.1	NZ_JAKNCJ010000015.1	103	393	-	type I-E CRISPR-associated endoribonuclease Cas2e	cas2e	Bequi_14035
	GCF_023509525.1	NZ_JAKNCJ010000015.1	396	1241	-	type I-E CRISPR-associated endonuclease Cas1e	cas1e	Bequi_14040
	GCF_023509525.1	NZ_JAKNCJ010000015.1	1331	2029	-	type I-E CRISPR-associated protein Cas6/Cse3/CasE	cas6e	Bequi_14045
	GCF_023509525.1	NZ_JAKNCJ010000015.1	2026	2730	-	type I-E CRISPR-associated protein Cas5/CasD	cas5e	Bequi_14050
	GCF_023509525.1	NZ_JAKNCJ010000015.1	2727	3875	-	type I-E CRISPR-associated protein Cas7/Cse4/CasC	cas7e	Bequi_14055
	GCF_023509525.1	NZ_JAKNCJ010000015.1	3925	4611	-	type I-E CRISPR-associated protein Cse2/CasB	casB	Bequi_14060
	GCF_023509525.1	NZ_JAKNCJ010000015.1	4601	6301	-	type I-E CRISPR-associated protein Cse1/CasA	casA	Bequi_14065
	GCF_023509525.1	NZ_JAKNCJ010000015.1	6346	9180	-	CRISPR-associated helicase Cas3'	cas3	Bequi_14070
B. Nesterenkovii	GCF_900163655.1	NZ_FWFG01000047.1	335	3127	+	CRISPR-associated helicase/endonuclease Cas3	cas3	FM110_RS04720
	GCF_900163655.1	NZ_FWFG01000047.1	3195	4862	+	type I-E CRISPR-associated protein Cse1/CasA	casA	FM110_RS04725
	GCF_900163655.1	NZ_FWFG01000047.1	4859	5527	+	type I-E CRISPR-associated protein Cse2/CasB	casB	FM110_RS04730
	GCF_900163655.1	NZ_FWFG01000047.1	5554	6717	+	type I-E CRISPR-associated protein Cas7/Cse4/CasC	cas7e	FM110_RS04735
	GCF_900163655.1	NZ_FWFG01000047.1	6714	7427	+	type I-E CRISPR-associated protein Cas5/CasD	cas5e	FM110_RS04740
	GCF_900163655.1	NZ_FWFG01000047.1	7424	8122	+	type I-E CRISPR-associated protein Cas6/Cse3/CasE	cas6e	FM110_RS04745
	GCF_900163655.1	NZ_FWFG01000047.1	8124	9065	+	type I-E CRISPR-associated endonuclease Cas1e	cas1e	FM110_RS02070
	GCF_900163655.1	NZ_FWFG01000047.1	9062	9421	+	type I-E CRISPR-associated endoribonuclease Cas2e	cas2e	FM110_RS04755
B. Squillarum	GCF_000225825.1	NZ_AGBX01000001.1	943870	944214	-	type I-E CRISPR-associated endoribonuclease Cas2e	cas2e	OM98_RS04180
	GCF_000225825.1	NZ_AGBX01000001.1	944211	945062	-	type I-E CRISPR-associated endonuclease Cas1e	cas1e	OM98_RS04185
	GCF_000225825.1	NZ_AGBX01000001.1	945154	945852	-	type I-E CRISPR-associated protein Cas6/Cse3/CasE	cas6e	OM98_RS04190
	GCF_000225825.1	NZ_AGBX01000001.1	945849	946565	-	type I-E CRISPR-associated protein Cas5/CasD	cas5e	OM98_RS04195
	GCF_000225825.1	NZ_AGBX01000001.1	946562	947719	-	type I-E CRISPR-associated protein Cas7/Cse4/CasC	cas7e	OM98_RS04200
	GCF_000225825.1	NZ_AGBX01000001.1	947773	948528	-	type I-E CRISPR-associated protein Cse2/CasB	casB	OM98_RS04205
	GCF_000225825.1	NZ_AGBX01000001.1	948533	950263	-	type I-E CRISPR-associated protein Cse1/CasA	casA	OM98_RS04210
	GCF_000225825.1	NZ_AGBX01000001.1	950392	953244	-	CRISPR-associated helicase/endonuclease Cas3	cas3	OM98_RS04215
B. Vulturis	GCF_002407185.1	NZ_CP023563.1	802498	802839	-	type I-E CRISPR-associated endoribonuclease Cas2e	cas2e	CFK38_RS03530
	GCF_002407185.1	NZ_CP023563.1	802839	803780	-	type I-E CRISPR-associated endonuclease Cas1e	cas1e	CFK38_RS03535
	GCF_002407185.1	NZ_CP023563.1	803782	804468	-	type I-E CRISPR-associated protein Cas6/Cse3/CasE	cas6e	CFK38_RS03540
	GCF_002407185.1	NZ_CP023563.1	804465	805169	-	type I-E CRISPR-associated protein Cas5/CasD	cas5e	CFK38_RS03545
	GCF_002407185.1	NZ_CP023563.1	805166	806296	-	type I-E CRISPR-associated protein Cas7/Cse4/CasC	cas7e	CFK38_RS03550
	GCF_002407185.1	NZ_CP023563.1	806355	807017	-	type I-E CRISPR-associated protein Cse2/CasB	casB	CFK38_RS03555
	GCF_002407185.1	NZ_CP023563.1	807010	808698	-	type I-E CRISPR-associated protein Cse1/CasA	casA	CFK38_RS03560
	GCF_002407185.1	NZ_CP023563.1	808767	811646	-	CRISPR-associated helicase/endonuclease Cas3	cas3	CFK38_RS03565
CRISPR Arrays
Genomes (strain)	Genomic_Accession	Start	End	DR length	Spacers
Strain JHP9	NZ_JAKNCJ010000011.1	60491	61659	27	19
	NZ_JAKNCJ010000012.1	33436	3366	23	4
	NZ_JAKNCJ010000018.1	282	3730	27	57
Brachybacterium nesterenkovii	NZ_FWFG01000047.1	9558	12029	28	40
	NZ_FWFG01000086.1	16035	18442	28	39
Brachybacterium squillarum	NZ_AGBX01000001.1	940321	943769	27	57
Brachybacterium vulturis	NZ_CP023563.1	797633	802399	27	79

## Sheet: Terminal_Oxidases
Cytochrome c oxidases
GENOMES (strain)	assembly	genomic_accession	start	end	strand	name	symbol	Locus_Tag
Strain JHP9	GCF_023509525.1	NZ_JAKNCJ010000003.1	206498	206914	-	cytochrome c oxidase subunit 4		Bequi_08795
	GCF_023509525.1	NZ_JAKNCJ010000003.1	206916	208571	-	cytochrome c oxidase subunit I	ctaD	Bequi_08800
	GCF_023509525.1	NZ_JAKNCJ010000003.1	208625	209536	-	cytochrome c oxidase subunit II	coxB	Bequi_08805
B. muris	GCF_016907455.1	NZ_JAFBCB010000001.1	1381227	1382090	+	cytochrome c oxidase subunit II	coxB	JOD52_RS06390
	GCF_016907455.1	NZ_JAFBCB010000001.1	1382162	1383793	+	cytochrome c oxidase subunit I	ctaD	JOD52_RS06395
	GCF_016907455.1	NZ_JAFBCB010000001.1	1383795	1384211	+	cytochrome c oxidase subunit 4		JOD52_RS06400
B. nesterenkovii	GCF_900163655.1	NZ_FWFG01000030.1	48702	49610	+	cytochrome c oxidase subunit II	coxB	FM110_RS03450
	GCF_900163655.1	NZ_FWFG01000030.1	49676	51316	+	cytochrome c oxidase subunit I	ctaD	FM110_RS03455
	GCF_900163655.1	NZ_FWFG01000030.1	51320	51736	+	cytochrome c oxidase subunit 4		FM110_RS03460
B. phenoliresistense	GCF_000576425.1	NZ_KK069988.1	607962	608378	-	cytochrome c oxidase subunit 4		BF93_RS02775
	GCF_000576425.1	NZ_KK069988.1	608380	610089	-	cytochrome c oxidase subunit I	ctaD	BF93_RS02780
	GCF_000576425.1	NZ_KK069988.1	610086	611009	-	cytochrome c oxidase subunit II	coxB	BF93_RS02785
B. sacelli	GCF_017876545.1	NZ_JAGIOD010000001.1	2846682	2847539	+	cytochrome c oxidase subunit II	coxB	JOF43_RS12855
	GCF_017876545.1	NZ_JAGIOD010000001.1	2847611	2849248	+	cytochrome c oxidase subunit I	ctaD	JOF43_RS12860
	GCF_017876545.1	NZ_JAGIOD010000001.1	2849250	2849666	+	cytochrome c oxidase subunit 4		JOF43_RS12865
B. squillarum	GCF_000225825.1	NZ_AGBX01000006.1	364325	365263	+	cytochrome c oxidase subunit II	coxB	OM98_RS09465
	GCF_000225825.1	NZ_AGBX01000006.1	365260	366972	+	cytochrome c oxidase subunit I	ctaD	OM98_RS09470
	GCF_000225825.1	NZ_AGBX01000006.1	366976	367392	+	cytochrome c oxidase subunit 4		OM98_RS09475
B. vulturis	GCF_002407185.1	NZ_CP023563.1	2785015	2785431	-	cytochrome c oxidase subunit 4		CFK38_RS12520
	GCF_002407185.1	NZ_CP023563.1	2785433	2787145	-	cytochrome c oxidase subunit I	ctaD	CFK38_RS12525
	GCF_002407185.1	NZ_CP023563.1	2787142	2788080	-	cytochrome c oxidase subunit II	coxB	CFK38_RS12530
Cytochrome d oxidase
GENOMES	assembly	genomic_accession	start	end	strand	name	symbol	Locus_Tag
Strain JHP9	GCF_023509525.1	NZ_JAKNCJ010000004.1	19415	21229	-	thiol reductant ABC exporter subunit CydC	cydC	Bequi_09180
	GCF_023509525.1	NZ_JAKNCJ010000004.1	21226	22977	-	thiol reductant ABC exporter subunit CydD	cydD	Bequi_09185
	GCF_023509525.1	NZ_JAKNCJ010000004.1	22994	24073	-	cytochrome d ubiquinol oxidase subunit II	cydB	Bequi_09190
	GCF_023509525.1	NZ_JAKNCJ010000004.1	24087	25643	-	cytochrome ubiquinol oxidase subunit I		Bequi_09195
B. muris	GCF_016907455.1	NZ_JAFBCB010000001.1	1901227	1902783	+	cytochrome ubiquinol oxidase subunit I		JOD52_RS08795
	GCF_016907455.1	NZ_JAFBCB010000001.1	1902802	1903902	+	cytochrome d ubiquinol oxidase subunit II	cydB	JOD52_RS08800
	GCF_016907455.1	NZ_JAFBCB010000001.1	1903961	1905691	+	thiol reductant ABC exporter subunit CydD	cydD	JOD52_RS08805
	GCF_016907455.1	NZ_JAFBCB010000001.1	1905688	1907469	+	thiol reductant ABC exporter subunit CydC	cydC	JOD52_RS08810
B. nesterenkovii	GCF_900163655.1	NZ_FWFG01000081.1	85873	87408	+	cytochrome ubiquinol oxidase subunit I		FM110_RS09460
	GCF_900163655.1	NZ_FWFG01000081.1	87426	88496	+	cytochrome d ubiquinol oxidase subunit II	cydB	FM110_RS09465
	GCF_900163655.1	NZ_FWFG01000081.1	88655	90439	+	thiol reductant ABC exporter subunit CydD	cydD	FM110_RS09470
	GCF_900163655.1	NZ_FWFG01000081.1	90436	92304	+	thiol reductant ABC exporter subunit CydC	cydC	FM110_RS09475
B. phenoliresistense	GCF_900163655.1	NZ_KK069988.1	150212	152038	-	ATP-binding cassette domain-containing protein		BF93_RS00695
	GCF_000576425.1	NZ_KK069988.1	152035	153774	-	thiol reductant ABC exporter subunit CydD	cydD	BF93_RS00700
	GCF_000576425.1	NZ_KK069988.1	153771	154853	-	cytochrome d ubiquinol oxidase subunit II	cydB	BF93_RS00705
	GCF_000576425.1	NZ_KK069988.1	154868	156424	-	cytochrome ubiquinol oxidase subunit I		BF93_RS00710
B. sacelli	GCF_017876545.1	NZ_JAGIOD010000002.1	1182338	1184005	-	thiol reductant ABC exporter subunit CydC	cydC	JOF43_RS19755
	GCF_017876545.1	NZ_JAGIOD010000002.1	1184002	1185627	-	thiol reductant ABC exporter subunit CydD	cydD	JOF43_RS19760
	GCF_017876545.1	NZ_JAGIOD010000002.1	1185657	1186739	-	cytochrome d ubiquinol oxidase subunit II	cydB	JOF43_RS19765
	GCF_017876545.1	NZ_JAGIOD010000002.1	1186758	1188314	-	cytochrome ubiquinol oxidase subunit I		JOF43_RS19770
B. squillarum	GCF_000225825.1	NZ_AGBX01000007.1	472493	474049	+	cytochrome ubiquinol oxidase subunit I		OM98_RS11825
	GCF_000225825.1	NZ_AGBX01000007.1	474069	475151	+	cytochrome d ubiquinol oxidase subunit II	cydB	OM98_RS11830
	GCF_000225825.1	NZ_AGBX01000007.1	475227	477008	+	thiol reductant ABC exporter subunit CydD	cydD	OM98_RS11835
	GCF_000225825.1	NZ_AGBX01000007.1	477005	478759	+	thiol reductant ABC exporter subunit CydC	cydC	OM98_RS11840
B. vulturis	GCF_002407185.1	NZ_CP023563.1	2169434	2171098	-	thiol reductant ABC exporter subunit CydC	cydC	CFK38_RS09735
	GCF_002407185.1	NZ_CP023563.1	2171095	2172780	-	thiol reductant ABC exporter subunit CydD	cydD	CFK38_RS09740
	GCF_002407185.1	NZ_CP023563.1	2172780	2173862	-	cytochrome d ubiquinol oxidase subunit II	cydB	CFK38_RS09745
	GCF_002407185.1	NZ_CP023563.1	2173882	2175438	-	cytochrome ubiquinol oxidase subunit I		CFK38_RS09750

## Sheet: MGEs
Mobile genetic elements
GENOMES (strain)	assembly	genomic_accession	start	end	strand	name	Locus_Tag
Strain JHP9	GCF_023509525.1	NZ_JAKNCJ010000001.1	137460	138685	-	IS3 family transposase	Bequi_00630
	GCF_023509525.1	NZ_JAKNCJ010000001.1	140789	142186	+	Mu transposase C-terminal domain-containing protein	Bequi_00650
	GCF_023509525.1	NZ_JAKNCJ010000001.1	162732	164042	+	ISL3 family transposase	Bequi_00760
	GCF_023509525.1	NZ_JAKNCJ010000001.1	838215	839201	-	IS481 family transposase	Bequi_03865
	GCF_023509525.1	NZ_JAKNCJ010000001.1	909029	910354	-	ISL3 family transposase	Bequi_04190
	GCF_023509525.1	NZ_JAKNCJ010000001.1	928279	929487	-	ISL3 family transposase	Bequi_04305
	GCF_023509525.1	NZ_JAKNCJ010000010.1	125	618	+	transposase	Bequi_12715
	GCF_023509525.1	NZ_JAKNCJ010000011.1	1	123	+	IS481 family transposase	Bequi_00005
	GCF_023509525.1	NZ_JAKNCJ010000012.1	1	123	+	IS481 family transposase	Bequi_00005
	GCF_023509525.1	NZ_JAKNCJ010000014.1	6995	8263	-	transposase	Bequi_13895
	GCF_023509525.1	NZ_JAKNCJ010000015.1	9326	9808	+	transposase family protein	Bequi_14075
	GCF_023509525.1	NZ_JAKNCJ010000019.1	121	1368	+	IS256 family transposase	Bequi_14110
	GCF_023509525.1	NZ_JAKNCJ010000002.1	78906	80367	-	IS1380 family transposase	Bequi_04820
	GCF_023509525.1	NZ_JAKNCJ010000002.1	240256	241242	-	IS481 family transposase	Bequi_05585
	GCF_023509525.1	NZ_JAKNCJ010000002.1	244243	244755	-	IS30 family transposase	Bequi_05605
	GCF_023509525.1	NZ_JAKNCJ010000002.1	244804	245904	-	IS30 family transposase	Bequi_05610
	GCF_023509525.1	NZ_JAKNCJ010000002.1	455591	456494	-	IS5 family transposase	Bequi_06620
	GCF_023509525.1	NZ_JAKNCJ010000002.1	491010	491996	+	IS481 family transposase	Bequi_06770
	GCF_023509525.1	NZ_JAKNCJ010000002.1	753427	754254	-	ISL3 family transposase	Bequi_07860
	GCF_023509525.1	NZ_JAKNCJ010000020.1	41	1287	-	IS3 family transposase	Bequi_14115
	GCF_023509525.1	NZ_JAKNCJ010000021.1	17	1164	-	IS3 family transposase	Bequi_14120
	GCF_023509525.1	NZ_JAKNCJ010000023.1	8	1027	-	IS30 family transposase	Bequi_14135
	GCF_023509525.1	NZ_JAKNCJ010000004.1	119062	120335	+	IS3 family transposase	Bequi_09620
	GCF_023509525.1	NZ_JAKNCJ010000004.1	128749	129999	-	IS256 family transposase	Bequi_09660
	GCF_023509525.1	NZ_JAKNCJ010000004.1	130254	130508	-	transposase	Bequi_09665
	GCF_023509525.1	NZ_JAKNCJ010000004.1	140824	142128	+	IS256 family transposase	Bequi_09715
	GCF_023509525.1	NZ_JAKNCJ010000004.1	143956	144942	+	IS481 family transposase	Bequi_09740
	GCF_023509525.1	NZ_JAKNCJ010000005.1	159098	160323	-	IS3 family transposase	Bequi_10705
	GCF_023509525.1	NZ_JAKNCJ010000005.1	161877	163076	-	IS30 family transposase	Bequi_10720
	GCF_023509525.1	NZ_JAKNCJ010000005.1	163366	164021	-	transposase	Bequi_10725
	GCF_023509525.1	NZ_JAKNCJ010000006.1	4850	6081	+	IS3 family transposase	Bequi_10815
	GCF_023509525.1	NZ_JAKNCJ010000007.1	110498	110647	-	IS30 family transposase	Bequi_11820
	GCF_023509525.1	NZ_JAKNCJ010000007.1	110701	111018	+	transposase	Bequi_11825
	GCF_023509525.1	NZ_JAKNCJ010000007.1	111021	111626	+	IS3 family transposase	Bequi_11830
	GCF_023509525.1	NZ_JAKNCJ010000008.1	1	298	+	IS30 family transposase	Bequi_00005
B. muris	GCF_016907455.1	NZ_JAFBCB010000001.1	21529	23091	+	IS21 family transposase	JOD52_RS00105
	GCF_016907455.1	NZ_JAFBCB010000001.1	48674	50236	-	IS21 family transposase	JOD52_RS00235
	GCF_016907455.1	NZ_JAFBCB010000001.1	50405	51361	+	IS21 family transposase	JOD52_RS00240
	GCF_016907455.1	NZ_JAFBCB010000001.1	73009	73783	+	IS3 family transposase	JOD52_RS16870
	GCF_016907455.1	NZ_JAFBCB010000001.1	74456	76018	+	IS21 family transposase	JOD52_RS00370
	GCF_016907455.1	NZ_JAFBCB010000001.1	77296	78527	-	IS3 family transposase	JOD52_RS00385
	GCF_016907455.1	NZ_JAFBCB010000001.1	123224	124786	+	IS21 family transposase	JOD52_RS00560
	GCF_016907455.1	NZ_JAFBCB010000001.1	185173	186735	-	IS21 family transposase	JOD52_RS00890
	GCF_016907455.1	NZ_JAFBCB010000001.1	230442	232004	-	IS21 family transposase	JOD52_RS01075
	GCF_016907455.1	NZ_JAFBCB010000001.1	232167	233102	-	IS1380 family transposase	JOD52_RS01080
	GCF_016907455.1	NZ_JAFBCB010000001.1	248495	249346	+	IS3 family transposase	JOD52_RS01150
	GCF_016907455.1	NZ_JAFBCB010000001.1	252250	253812	-	IS21 family transposase	JOD52_RS01170
	GCF_016907455.1	NZ_JAFBCB010000001.1	257677	259053	+	IS1380 family transposase	JOD52_RS01195
	GCF_016907455.1	NZ_JAFBCB010000001.1	324554	326116	-	IS21 family transposase	JOD52_RS01515
	GCF_016907455.1	NZ_JAFBCB010000001.1	351659	353221	+	IS21 family transposase	JOD52_RS01620
	GCF_016907455.1	NZ_JAFBCB010000001.1	357841	359403	-	IS21 family transposase	JOD52_RS01645
	GCF_016907455.1	NZ_JAFBCB010000001.1	408807	410369	+	IS21 family transposase	JOD52_RS01835
	GCF_016907455.1	NZ_JAFBCB010000001.1	419400	420962	-	IS21 family transposase	JOD52_RS01885
	GCF_016907455.1	NZ_JAFBCB010000001.1	438300	439862	+	IS21 family transposase	JOD52_RS01980
	GCF_016907455.1	NZ_JAFBCB010000001.1	442513	443394	-	IS3 family transposase	JOD52_RS02000
	GCF_016907455.1	NZ_JAFBCB010000001.1	460931	462493	+	IS21 family transposase	JOD52_RS02100
	GCF_016907455.1	NZ_JAFBCB010000001.1	479575	480168	+	IS21 family transposase	JOD52_RS02190
	GCF_016907455.1	NZ_JAFBCB010000001.1	481027	482589	-	IS21 family transposase	JOD52_RS02200
	GCF_016907455.1	NZ_JAFBCB010000001.1	482761	483717	+	IS21 family transposase	JOD52_RS02205
	GCF_016907455.1	NZ_JAFBCB010000001.1	532915	534477	+	IS21 family transposase	JOD52_RS02430
	GCF_016907455.1	NZ_JAFBCB010000001.1	568492	570054	-	IS21 family transposase	JOD52_RS02595
	GCF_016907455.1	NZ_JAFBCB010000001.1	584521	586083	+	IS21 family transposase	JOD52_RS02690
	GCF_016907455.1	NZ_JAFBCB010000001.1	588088	589650	-	IS21 family transposase	JOD52_RS02710
	GCF_016907455.1	NZ_JAFBCB010000001.1	658754	660316	-	IS21 family transposase	JOD52_RS03045
	GCF_016907455.1	NZ_JAFBCB010000001.1	675671	677233	+	IS21 family transposase	JOD52_RS03125
	GCF_016907455.1	NZ_JAFBCB010000001.1	716166	717728	-	IS21 family transposase	JOD52_RS03335
	GCF_016907455.1	NZ_JAFBCB010000001.1	724632	726194	+	IS21 family transposase	JOD52_RS03380
	GCF_016907455.1	NZ_JAFBCB010000001.1	749719	751281	-	IS21 family transposase	JOD52_RS03475
	GCF_016907455.1	NZ_JAFBCB010000001.1	751445	752471	-	IS1380 family transposase	JOD52_RS03480
	GCF_016907455.1	NZ_JAFBCB010000001.1	760490	762052	+	IS21 family transposase	JOD52_RS03520
	GCF_016907455.1	NZ_JAFBCB010000001.1	778114	779676	+	IS21 family transposase	JOD52_RS03605
	GCF_016907455.1	NZ_JAFBCB010000001.1	780777	781658	+	IS3 family transposase	JOD52_RS03620
	GCF_016907455.1	NZ_JAFBCB010000001.1	785081	785962	+	IS3 family transposase	JOD52_RS03645
	GCF_016907455.1	NZ_JAFBCB010000001.1	803471	805033	+	IS21 family transposase	JOD52_RS03755
	GCF_016907455.1	NZ_JAFBCB010000001.1	850461	852023	+	IS21 family transposase	JOD52_RS03960
	GCF_016907455.1	NZ_JAFBCB010000001.1	902709	904271	+	IS21 family transposase	JOD52_RS04185
	GCF_016907455.1	NZ_JAFBCB010000001.1	918654	920216	+	IS21 family transposase	JOD52_RS04250
	GCF_016907455.1	NZ_JAFBCB010000001.1	930125	931687	-	IS21 family transposase	JOD52_RS04310
	GCF_016907455.1	NZ_JAFBCB010000001.1	1001368	1002588	+	IS110 family transposase	JOD52_RS04595
	GCF_016907455.1	NZ_JAFBCB010000001.1	1010387	1011949	+	IS21 family transposase	JOD52_RS04645
	GCF_016907455.1	NZ_JAFBCB010000001.1	1013186	1014082	+	IS3 family transposase	JOD52_RS04660
	GCF_016907455.1	NZ_JAFBCB010000001.1	1015673	1017235	-	IS21 family transposase	JOD52_RS04680
	GCF_016907455.1	NZ_JAFBCB010000001.1	1021753	1023315	+	IS21 family transposase	JOD52_RS04710
	GCF_016907455.1	NZ_JAFBCB010000001.1	1037724	1039286	-	IS21 family transposase	JOD52_RS04800
	GCF_016907455.1	NZ_JAFBCB010000001.1	1071196	1072758	+	IS21 family transposase	JOD52_RS04940
	GCF_016907455.1	NZ_JAFBCB010000001.1	1101702	1103264	+	IS21 family transposase	JOD52_RS05090
	GCF_016907455.1	NZ_JAFBCB010000001.1	1114048	1115610	+	IS21 family transposase	JOD52_RS05140
	GCF_016907455.1	NZ_JAFBCB010000001.1	1163064	1164626	-	IS21 family transposase	JOD52_RS05375
	GCF_016907455.1	NZ_JAFBCB010000001.1	1210075	1211637	+	IS21 family transposase	JOD52_RS05580
	GCF_016907455.1	NZ_JAFBCB010000001.1	1212491	1213600	+	IS1380 family transposase	JOD52_RS05595
	GCF_016907455.1	NZ_JAFBCB010000001.1	1228963	1230525	-	IS21 family transposase	JOD52_RS05665
	GCF_016907455.1	NZ_JAFBCB010000001.1	1231914	1233476	+	IS21 family transposase	JOD52_RS05680
	GCF_016907455.1	NZ_JAFBCB010000001.1	1267070	1268632	-	IS21 family transposase	JOD52_RS05850
	GCF_016907455.1	NZ_JAFBCB010000001.1	1329116	1330678	-	IS21 family transposase	JOD52_RS06130
	GCF_016907455.1	NZ_JAFBCB010000001.1	1364599	1366161	+	IS21 family transposase	JOD52_RS06315
	GCF_016907455.1	NZ_JAFBCB010000001.1	1367273	1368835	+	IS21 family transposase	JOD52_RS06330
	GCF_016907455.1	NZ_JAFBCB010000001.1	1384622	1386184	+	IS21 family transposase	JOD52_RS06405
	GCF_016907455.1	NZ_JAFBCB010000001.1	1400496	1402058	+	IS21 family transposase	JOD52_RS06475
	GCF_016907455.1	NZ_JAFBCB010000001.1	1402790	1404352	+	IS21 family transposase	JOD52_RS06485
	GCF_016907455.1	NZ_JAFBCB010000001.1	1449746	1451308	+	IS21 family transposase	JOD52_RS06685
	GCF_016907455.1	NZ_JAFBCB010000001.1	1529641	1531203	+	IS21 family transposase	JOD52_RS07045
	GCF_016907455.1	NZ_JAFBCB010000001.1	1532247	1533809	-	IS21 family transposase	JOD52_RS07060
	GCF_016907455.1	NZ_JAFBCB010000001.1	1564170	1565732	-	IS21 family transposase	JOD52_RS07205
	GCF_016907455.1	NZ_JAFBCB010000001.1	1565990	1567366	+	IS1380 family transposase	JOD52_RS07210
	GCF_016907455.1	NZ_JAFBCB010000001.1	1595517	1597079	+	IS21 family transposase	JOD52_RS07395
	GCF_016907455.1	NZ_JAFBCB010000001.1	1601827	1603389	-	IS21 family transposase	JOD52_RS07440
	GCF_016907455.1	NZ_JAFBCB010000001.1	1621074	1622636	-	IS21 family transposase	JOD52_RS07525
	GCF_016907455.1	NZ_JAFBCB010000001.1	1653799	1655361	+	IS21 family transposase	JOD52_RS07655
	GCF_016907455.1	NZ_JAFBCB010000001.1	1717204	1718766	-	IS21 family transposase	JOD52_RS07955
	GCF_016907455.1	NZ_JAFBCB010000001.1	1733483	1735045	-	IS21 family transposase	JOD52_RS08025
	GCF_016907455.1	NZ_JAFBCB010000001.1	1777408	1778970	-	IS21 family transposase	JOD52_RS08250
	GCF_016907455.1	NZ_JAFBCB010000001.1	1791961	1793523	+	IS21 family transposase	JOD52_RS08320
	GCF_016907455.1	NZ_JAFBCB010000001.1	1832377	1833939	-	IS21 family transposase	JOD52_RS08480
	GCF_016907455.1	NZ_JAFBCB010000001.1	1838978	1840198	-	IS110 family transposase	JOD52_RS08510
	GCF_016907455.1	NZ_JAFBCB010000001.1	1849576	1850274	-	IS3 family transposase	JOD52_RS08570
	GCF_016907455.1	NZ_JAFBCB010000001.1	1850444	1851514	-	IS110 family transposase	JOD52_RS08575
	GCF_016907455.1	NZ_JAFBCB010000001.1	1851829	1852787	-	IS481 family transposase	JOD52_RS08580
	GCF_016907455.1	NZ_JAFBCB010000001.1	1852864	1854029	-	IS3 family transposase	JOD52_RS08585
	GCF_016907455.1	NZ_JAFBCB010000001.1	1854524	1854952	+	IS3 family transposase	JOD52_RS08595
	GCF_016907455.1	NZ_JAFBCB010000001.1	1855086	1856648	+	IS21 family transposase	JOD52_RS08600
	GCF_016907455.1	NZ_JAFBCB010000001.1	1857396	1858487	+	IS110 family transposase	JOD52_RS08610
	GCF_016907455.1	NZ_JAFBCB010000001.1	1863460	1864035	-	IS3 family transposase	JOD52_RS08635
	GCF_016907455.1	NZ_JAFBCB010000001.1	1864891	1866021	-	IS21 family transposase	JOD52_RS08645
	GCF_016907455.1	NZ_JAFBCB010000001.1	1866878	1868440	-	IS21 family transposase	JOD52_RS08655
	GCF_016907455.1	NZ_JAFBCB010000001.1	1868604	1869038	-	IS21 family transposase	JOD52_RS08660
	GCF_016907455.1	NZ_JAFBCB010000001.1	1945753	1947315	+	IS21 family transposase	JOD52_RS09025
	GCF_016907455.1	NZ_JAFBCB010000001.1	1953375	1954937	+	IS21 family transposase	JOD52_RS09065
	GCF_016907455.1	NZ_JAFBCB010000001.1	1955795	1956779	-	IS1380 family transposase	JOD52_RS09075
	GCF_016907455.1	NZ_JAFBCB010000001.1	1963715	1965277	+	IS21 family transposase	JOD52_RS09105
	GCF_016907455.1	NZ_JAFBCB010000001.1	1987923	1989485	-	IS21 family transposase	JOD52_RS09200
	GCF_016907455.1	NZ_JAFBCB010000001.1	1994416	1995978	+	IS21 family transposase	JOD52_RS09235
	GCF_016907455.1	NZ_JAFBCB010000001.1	2060667	2062229	-	IS21 family transposase	JOD52_RS09505
	GCF_016907455.1	NZ_JAFBCB010000001.1	2084387	2085784	+	IS1380 family transposase	JOD52_RS09615
	GCF_016907455.1	NZ_JAFBCB010000001.1	2087572	2089134	+	IS21 family transposase	JOD52_RS09630
	GCF_016907455.1	NZ_JAFBCB010000001.1	2123298	2124860	+	IS21 family transposase	JOD52_RS09790
	GCF_016907455.1	NZ_JAFBCB010000001.1	2129819	2130700	+	IS3 family transposase	JOD52_RS17045
	GCF_016907455.1	NZ_JAFBCB010000001.1	2142418	2143980	-	IS21 family transposase	JOD52_RS09895
	GCF_016907455.1	NZ_JAFBCB010000001.1	2149762	2151324	+	IS21 family transposase	JOD52_RS09925
	GCF_016907455.1	NZ_JAFBCB010000001.1	2152192	2153235	-	IS1380 family transposase	JOD52_RS09935
	GCF_016907455.1	NZ_JAFBCB010000001.1	2155264	2156661	+	IS1380 family transposase	JOD52_RS09950
	GCF_016907455.1	NZ_JAFBCB010000001.1	2157984	2159018	+	IS30 family transposase	JOD52_RS09955
	GCF_016907455.1	NZ_JAFBCB010000001.1	2164955	2166517	-	IS21 family transposase	JOD52_RS09980
	GCF_016907455.1	NZ_JAFBCB010000001.1	2181981	2182208	+	IS3 family transposase	JOD52_RS10085
	GCF_016907455.1	NZ_JAFBCB010000001.1	2183052	2184614	-	IS21 family transposase	JOD52_RS10095
	GCF_016907455.1	NZ_JAFBCB010000001.1	2184777	2185211	+	IS3 family transposase	JOD52_RS10100
	GCF_016907455.1	NZ_JAFBCB010000001.1	2192979	2194376	+	IS1380 family transposase	JOD52_RS10150
	GCF_016907455.1	NZ_JAFBCB010000001.1	2197737	2199113	-	IS1380 family transposase	JOD52_RS10160
	GCF_016907455.1	NZ_JAFBCB010000001.1	2202722	2204284	-	IS21 family transposase	JOD52_RS10195
	GCF_016907455.1	NZ_JAFBCB010000001.1	2221304	2222866	+	IS21 family transposase	JOD52_RS10325
	GCF_016907455.1	NZ_JAFBCB010000001.1	2259442	2261004	-	IS21 family transposase	JOD52_RS10510
	GCF_016907455.1	NZ_JAFBCB010000001.1	2292947	2294353	-	IS21 family transposase	JOD52_RS10655
	GCF_016907455.1	NZ_JAFBCB010000001.1	2295215	2296777	-	IS21 family transposase	JOD52_RS10665
	GCF_016907455.1	NZ_JAFBCB010000001.1	2320502	2322064	-	IS21 family transposase	JOD52_RS10770
	GCF_016907455.1	NZ_JAFBCB010000001.1	2331434	2332996	+	IS21 family transposase	JOD52_RS10810
	GCF_016907455.1	NZ_JAFBCB010000001.1	2372891	2374453	-	IS21 family transposase	JOD52_RS11000
	GCF_016907455.1	NZ_JAFBCB010000001.1	2393416	2394978	+	IS21 family transposase	JOD52_RS11120
	GCF_016907455.1	NZ_JAFBCB010000001.1	2437123	2438685	+	IS21 family transposase	JOD52_RS11265
	GCF_016907455.1	NZ_JAFBCB010000001.1	2495710	2497272	-	IS21 family transposase	JOD52_RS11540
	GCF_016907455.1	NZ_JAFBCB010000001.1	2507872	2509434	+	IS21 family transposase	JOD52_RS11620
	GCF_016907455.1	NZ_JAFBCB010000001.1	2514265	2515662	+	IS1380 family transposase	JOD52_RS11680
	GCF_016907455.1	NZ_JAFBCB010000001.1	2531022	2531906	-	IS3 family transposase	JOD52_RS11785
	GCF_016907455.1	NZ_JAFBCB010000001.1	2532042	2533473	+	IS1380 family transposase	JOD52_RS11790
	GCF_016907455.1	NZ_JAFBCB010000001.1	2534290	2535078	-	IS3 family transposase	JOD52_RS11800
	GCF_016907455.1	NZ_JAFBCB010000001.1	2535993	2537555	-	IS21 family transposase	JOD52_RS11810
	GCF_016907455.1	NZ_JAFBCB010000001.1	2537735	2537886	-	IS3 family transposase	JOD52_RS17125
	GCF_016907455.1	NZ_JAFBCB010000001.1	2559104	2560666	+	IS21 family transposase	JOD52_RS11930
	GCF_016907455.1	NZ_JAFBCB010000001.1	2600726	2602288	+	IS21 family transposase	JOD52_RS12120
	GCF_016907455.1	NZ_JAFBCB010000001.1	2621870	2622763	-	IS21 family transposase	JOD52_RS12265
	GCF_016907455.1	NZ_JAFBCB010000001.1	2623620	2625182	-	IS21 family transposase	JOD52_RS12275
	GCF_016907455.1	NZ_JAFBCB010000001.1	2625345	2626019	-	IS21 family transposase	JOD52_RS12280
	GCF_016907455.1	NZ_JAFBCB010000001.1	2634452	2636014	+	IS21 family transposase	JOD52_RS12350
	GCF_016907455.1	NZ_JAFBCB010000001.1	2639597	2641159	-	IS21 family transposase	JOD52_RS12380
	GCF_016907455.1	NZ_JAFBCB010000001.1	2667173	2668735	+	IS21 family transposase	JOD52_RS12445
	GCF_016907455.1	NZ_JAFBCB010000001.1	2703127	2704689	+	IS21 family transposase	JOD52_RS12625
	GCF_016907455.1	NZ_JAFBCB010000001.1	2721464	2723026	-	IS21 family transposase	JOD52_RS12715
	GCF_016907455.1	NZ_JAFBCB010000001.1	2749360	2750922	-	IS21 family transposase	JOD52_RS12835
	GCF_016907455.1	NZ_JAFBCB010000001.1	2753197	2754759	+	IS21 family transposase	JOD52_RS12860
	GCF_016907455.1	NZ_JAFBCB010000001.1	2773548	2775110	-	IS21 family transposase	JOD52_RS12970
	GCF_016907455.1	NZ_JAFBCB010000001.1	2794625	2796187	+	IS21 family transposase	JOD52_RS13085
	GCF_016907455.1	NZ_JAFBCB010000001.1	2861844	2863406	-	IS21 family transposase	JOD52_RS13385
	GCF_016907455.1	NZ_JAFBCB010000001.1	2883257	2884390	-	IS21 family transposase	JOD52_RS13510
	GCF_016907455.1	NZ_JAFBCB010000001.1	2885535	2887097	-	IS21 family transposase	JOD52_RS13525
	GCF_016907455.1	NZ_JAFBCB010000001.1	2887829	2889391	-	IS21 family transposase	JOD52_RS13535
	GCF_016907455.1	NZ_JAFBCB010000001.1	2889555	2889992	-	IS21 family transposase	JOD52_RS13540
	GCF_016907455.1	NZ_JAFBCB010000001.1	2911216	2912496	-	ISL3 family transposase	JOD52_RS13655
	GCF_016907455.1	NZ_JAFBCB010000001.1	2922333	2923895	-	IS21 family transposase	JOD52_RS13690
	GCF_016907455.1	NZ_JAFBCB010000001.1	2940790	2942352	+	IS21 family transposase	JOD52_RS13785
	GCF_016907455.1	NZ_JAFBCB010000001.1	2971964	2973526	+	IS21 family transposase	JOD52_RS13910
	GCF_016907455.1	NZ_JAFBCB010000001.1	3046624	3048186	+	IS21 family transposase	JOD52_RS14220
	GCF_016907455.1	NZ_JAFBCB010000001.1	3056676	3058238	+	IS21 family transposase	JOD52_RS14260
	GCF_016907455.1	NZ_JAFBCB010000001.1	3111308	3112870	-	IS21 family transposase	JOD52_RS14485
	GCF_016907455.1	NZ_JAFBCB010000001.1	3125661	3127058	-	IS1380 family transposase	JOD52_RS14525
	GCF_016907455.1	NZ_JAFBCB010000001.1	3127181	3128357	+	IS256 family transposase	JOD52_RS14530
	GCF_016907455.1	NZ_JAFBCB010000001.1	3130968	3132530	+	IS21 family transposase	JOD52_RS14540
	GCF_016907455.1	NZ_JAFBCB010000001.1	3133262	3134824	+	IS21 family transposase	JOD52_RS14550
	GCF_016907455.1	NZ_JAFBCB010000001.1	3136771	3137001	-	IS3 family transposase	JOD52_RS17260
	GCF_016907455.1	NZ_JAFBCB010000001.1	3177324	3178544	+	IS110 family transposase	JOD52_RS14730
	GCF_016907455.1	NZ_JAFBCB010000001.1	3182000	3183562	-	IS21 family transposase	JOD52_RS14770
	GCF_016907455.1	NZ_JAFBCB010000001.1	3239427	3240989	+	IS21 family transposase	JOD52_RS15040
	GCF_016907455.1	NZ_JAFBCB010000001.1	3244555	3246117	-	IS21 family transposase	JOD52_RS15070
	GCF_016907455.1	NZ_JAFBCB010000001.1	3269817	3271037	+	IS110 family transposase	JOD52_RS15185
	GCF_016907455.1	NZ_JAFBCB010000001.1	3275202	3276764	+	IS21 family transposase	JOD52_RS15210
	GCF_016907455.1	NZ_JAFBCB010000001.1	3315241	3316803	-	IS21 family transposase	JOD52_RS15405
	GCF_016907455.1	NZ_JAFBCB010000001.1	3318561	3319781	+	IS110 family transposase	JOD52_RS15415
	GCF_016907455.1	NZ_JAFBCB010000001.1	3421504	3423066	+	IS21 family transposase	JOD52_RS15845
	GCF_016907455.1	NZ_JAFBCB010000001.1	3437919	3439481	-	IS21 family transposase	JOD52_RS15915
	GCF_016907455.1	NZ_JAFBCB010000001.1	3459782	3461344	+	IS21 family transposase	JOD52_RS16010
	GCF_016907455.1	NZ_JAFBCB010000001.1	3483359	3484921	-	IS21 family transposase	JOD52_RS16125
	GCF_016907455.1	NZ_JAFBCB010000001.1	3486111	3487673	+	IS21 family transposase	JOD52_RS16130
	GCF_016907455.1	NZ_JAFBCB010000001.1	3550816	3552378	+	IS21 family transposase	JOD52_RS16390
	GCF_016907455.1	NZ_JAFBCB010000001.1	3555956	3557518	+	IS21 family transposase	JOD52_RS16420
	GCF_016907455.1	NZ_JAFBCB010000001.1	3559511	3561073	-	IS21 family transposase	JOD52_RS16445
	GCF_016907455.1	NZ_JAFBCB010000001.1	3608949	3610511	-	IS21 family transposase	JOD52_RS16680
B. phenoliresistens	GCF_000576425.1	NZ_KK069989.1	64620	65843	+	IS110 family transposase	BF93_RS03340
	GCF_000576425.1	NZ_KK069995.1	6677	7777	-	IS110 family transposase	BF93_RS10785
	GCF_000576425.1	NZ_KK070010.1	10210	11316	-	IS110 family transposase	BF93_RS17755
	GCF_000576425.1	NZ_KK070013.1	24665	25699	-	IS30 family transposase	BF93_RS18220
B.sacelli	GCF_017876545.1	NZ_JAGIOD010000001.1	3220	4385	+	IS3 family transposase	JOF43_RS00020
	GCF_017876545.1	NZ_JAGIOD010000001.1	10871	12096	-	IS3 family transposase	JOF43_RS00060
	GCF_017876545.1	NZ_JAGIOD010000001.1	108312	109322	+	IS481 family transposase	JOF43_RS00475
	GCF_017876545.1	NZ_JAGIOD010000001.1	363853	365202	+	IS256 family transposase	JOF43_RS01510
	GCF_017876545.1	NZ_JAGIOD010000001.1	520155	521102	+	IS481 family transposase	JOF43_RS02180
	GCF_017876545.1	NZ_JAGIOD010000001.1	525753	527060	-	IS256 family transposase	JOF43_RS02210
	GCF_017876545.1	NZ_JAGIOD010000001.1	529021	530415	-	Mu transposase C-terminal domain-containing protein	JOF43_RS02225
	GCF_017876545.1	NZ_JAGIOD010000001.1	568129	569277	-	IS30 family transposase	JOF43_RS02380
	GCF_017876545.1	NZ_JAGIOD010000001.1	631352	632517	-	IS3 family transposase	JOF43_RS02685
	GCF_017876545.1	NZ_JAGIOD010000001.1	779563	780573	+	IS481 family transposase	JOF43_RS03425
	GCF_017876545.1	NZ_JAGIOD010000001.1	899059	900408	-	IS256 family transposase	JOF43_RS04025
	GCF_017876545.1	NZ_JAGIOD010000001.1	2090184	2091117	-	IS5 family transposase	JOF43_RS09360
	GCF_017876545.1	NZ_JAGIOD010000001.1	2091188	2092416	-	IS3 family transposase	JOF43_RS09365
	GCF_017876545.1	NZ_JAGIOD010000001.1	2100122	2101204	+	IS110 family transposase	JOF43_RS09405
	GCF_017876545.1	NZ_JAGIOD010000001.1	2101231	2102477	-	IS3 family transposase	JOF43_RS09410
	GCF_017876545.1	NZ_JAGIOD010000001.1	2102538	2103620	-	IS110 family transposase	JOF43_RS09415
	GCF_017876545.1	NZ_JAGIOD010000001.1	2105174	2105776	-	transposase	JOF43_RS09430
	GCF_017876545.1	NZ_JAGIOD010000001.1	2117954	2118154	+	IS256 family transposase	JOF43_RS09490
	GCF_017876545.1	NZ_JAGIOD010000001.1	2266871	2268220	+	IS256 family transposase	JOF43_RS10185
	GCF_017876545.1	NZ_JAGIOD010000001.1	2268978	2270206	-	IS3 family transposase	JOF43_RS10195
	GCF_017876545.1	NZ_JAGIOD010000001.1	2272858	2273820	-	IS481 family transposase	JOF43_RS10210
	GCF_017876545.1	NZ_JAGIOD010000001.1	2273877	2275226	+	IS256 family transposase	JOF43_RS10215
	GCF_017876545.1	NZ_JAGIOD010000001.1	2705654	2707003	-	IS30 family transposase	JOF43_RS12210
	GCF_017876545.1	NZ_JAGIOD010000001.1	2707158	2707715	-	IS3 family transposase	JOF43_RS22630
	GCF_017876545.1	NZ_JAGIOD010000001.1	2707691	2707996	-	transposase	JOF43_RS12220
	GCF_017876545.1	NZ_JAGIOD010000001.1	2723078	2724427	+	IS30 family transposase	JOF43_RS12305
	GCF_017876545.1	NZ_JAGIOD010000001.1	2724396	2725052	-	IS3 family transposase	JOF43_RS12310
	GCF_017876545.1	NZ_JAGIOD010000001.1	2725028	2725333	-	transposase	JOF43_RS12315
	GCF_017876545.1	NZ_JAGIOD010000001.1	3011749	3012914	+	IS3 family transposase	JOF43_RS13580
	GCF_017876545.1	NZ_JAGIOD010000001.1	3012949	3013311	+	transposase	JOF43_RS13585
	GCF_017876545.1	NZ_JAGIOD010000001.1	3084733	3085743	-	IS481 family transposase	JOF43_RS13905
	GCF_017876545.1	NZ_JAGIOD010000001.1	3114487	3115652	-	IS3 family transposase	JOF43_RS14005
	GCF_017876545.1	NZ_JAGIOD010000001.1	3123639	3125222	+	IS21 family transposase	JOF43_RS14060
	GCF_017876545.1	NZ_JAGIOD010000001.1	3128323	3129548	+	IS3 family transposase	JOF43_RS14080
	GCF_017876545.1	NZ_JAGIOD010000001.1	3136034	3137186	-	IS3 family transposase	JOF43_RS14125
	GCF_017876545.1	NZ_JAGIOD010000002.1	1	922	+	IS3 family transposase	JOF43_RS14145
	GCF_017876545.1	NZ_JAGIOD010000002.1	7408	8573	-	IS3 family transposase	JOF43_RS14185
	GCF_017876545.1	NZ_JAGIOD010000002.1	73260	74342	+	IS110 family transposase	JOF43_RS14425
	GCF_017876545.1	NZ_JAGIOD010000002.1	98361	98637	-	IS3 family transposase	JOF43_RS14560
	GCF_017876545.1	NZ_JAGIOD010000002.1	121879	122889	-	IS481 family transposase	JOF43_RS14670
	GCF_017876545.1	NZ_JAGIOD010000002.1	226853	227860	-	IS1380 family transposase	JOF43_RS15175
	GCF_017876545.1	NZ_JAGIOD010000002.1	459409	459822	-	transposase	JOF43_RS22740
	GCF_017876545.1	NZ_JAGIOD010000002.1	459774	461070	-	IS1380 family transposase	JOF43_RS16280
	GCF_017876545.1	NZ_JAGIOD010000002.1	469644	470502	-	IS5 family transposase	JOF43_RS16350
	GCF_017876545.1	NZ_JAGIOD010000002.1	470703	471713	+	IS481 family transposase	JOF43_RS16355
	GCF_017876545.1	NZ_JAGIOD010000002.1	838604	839752	-	IS30 family transposase	JOF43_RS17970
	GCF_017876545.1	NZ_JAGIOD010000002.1	889099	890262	-	IS3 family transposase	JOF43_RS18230
	GCF_017876545.1	NZ_JAGIOD010000002.1	916773	918413	+	IS21 family transposase	JOF43_RS18425
	GCF_017876545.1	NZ_JAGIOD010000002.1	922244	923230	-	IS481 family transposase	JOF43_RS18505
	GCF_017876545.1	NZ_JAGIOD010000002.1	930329	931612	+	ISL3 family transposase	JOF43_RS18550
	GCF_017876545.1	NZ_JAGIOD010000002.1	992793	994021	+	IS3 family transposase	JOF43_RS18865
	GCF_017876545.1	NZ_JAGIOD010000002.1	1036762	1037934	-	IS3 family transposase	JOF43_RS19065
	GCF_017876545.1	NZ_JAGIOD010000002.1	1037965	1038384	-	transposase	JOF43_RS19070
	GCF_017876545.1	NZ_JAGIOD010000002.1	1050343	1051332	+	IS481 family transposase	JOF43_RS19125
	GCF_017876545.1	NZ_JAGIOD010000002.1	1562672	1563682	-	IS481 family transposase	JOF43_RS21525
	GCF_017876545.1	NZ_JAGIOD010000002.1	1682299	1683309	-	IS481 family transposase	JOF43_RS22145
	GCF_017876545.1	NZ_JAGIOD010000002.1	1720131	1721296	+	IS3 family transposase	JOF43_RS22345
	GCF_017876545.1	NZ_JAGIOD010000002.1	1727782	1728701	-	IS3 family transposase	JOF43_RS22385
B. nesterenkovii	GCF_900163655.1	NZ_FWFG01000111.1	115	1440	+	ISL3 family transposase	FM110_RS12925
	GCF_900163655.1	NZ_FWFG01000103.1	105	1148	+	IS110 family transposase	FM110_RS12005
	GCF_900163655.1	NZ_FWFG01000113.1	13556	14845	-	IS256 family transposase	FM110_RS13115
	GCF_900163655.1	NZ_FWFG01000118.1	1313	1430	-	IS110 family transposase	FM110_RS13980
	GCF_900163655.1	NZ_FWFG01000026.1	1	118	+	IS110 family transposase	FM110_RS13675
	GCF_900163655.1	NZ_FWFG01000087.1	99	1305	-	IS256 family transposase	FM110_RS11070
	GCF_900163655.1	NZ_FWFG01000022.1	16499	16616	-	IS110 family transposase	FM110_RS13660
	GCF_900163655.1	NZ_FWFG01000008.1	494	1357	-	IS481 family transposase	FM110_RS00625
	GCF_900163655.1	NZ_FWFG01000008.1	2076	3407	-	IS1380 family transposase	FM110_RS00635
	GCF_900163655.1	NZ_FWFG01000021.1	4	1154	-	IS3 family transposase	FM110_RS02290
	GCF_900163655.1	NZ_FWFG01000081.1	1	118	+	IS110 family transposase	FM110_RS12025
	GCF_900163655.1	NZ_FWFG01000081.1	4548	5993	+	IS1380 family transposase	FM110_RS09085
	GCF_900163655.1	NZ_FWFG01000096.1	140	1468	+	IS21 family transposase	FM110_RS11030
	GCF_900163655.1	NZ_FWFG01000020.1	1	430	+	IS30 family transposase	FM110_RS12025
	GCF_900163655.1	NZ_FWFG01000013.1	65927	67252	+	ISL3 family transposase	FM110_RS01555
	GCF_900163655.1	NZ_FWFG01000013.1	71360	71477	-	IS110 family transposase	FM110_RS13625
	GCF_900163655.1	NZ_FWFG01000017.1	115	1401	+	ISL3 family transposase	FM110_RS12925
	GCF_900163655.1	NZ_FWFG01000031.1	1684	2458	-	IS30 family transposase	FM110_RS03680
	GCF_900163655.1	NZ_FWFG01000106.1	90	1345	-	IS3 family transposase	FM110_RS12040
	GCF_900163655.1	NZ_FWFG01000048.1	142198	143496	-	IS256 family transposase	FM110_RS05340
	GCF_900163655.1	NZ_FWFG01000053.1	13382	14368	-	IS481 family transposase	FM110_RS06130
	GCF_900163655.1	NZ_FWFG01000053.1	19664	20550	+	IS256 family transposase	FM110_RS06180
	GCF_900163655.1	NZ_FWFG01000067.1	9023	9988	+	IS30 family transposase	FM110_RS07650
	GCF_900163655.1	NZ_FWFG01000056.1	66	1312	+	IS256 family transposase	FM110_RS06330
	GCF_900163655.1	NZ_FWFG01000057.1	1	118	+	IS110 family transposase	FM110_RS12025
	GCF_900163655.1	NZ_FWFG01000057.1	22817	23980	-	IS1249 family transposase	FM110_RS06455
	GCF_900163655.1	NZ_FWFG01000058.1	2459	2704	+	ISL3 family transposase	FM110_RS06470
	GCF_900163655.1	NZ_FWFG01000058.1	2700	3742	-	ISL3 family transposase	FM110_RS06475
	GCF_900163655.1	NZ_FWFG01000059.1	1	1240	-	ISL3 family transposase	FM110_RS12025
	GCF_900163655.1	NZ_FWFG01000059.1	35890	37287	-	IS1380 family transposase	FM110_RS06620
	GCF_900163655.1	NZ_FWFG01000064.1	113414	114601	+	ISL3 family transposase	FM110_RS07525
	GCF_900163655.1	NZ_FWFG01000069.1	60619	60736	-	IS110 family transposase	FM110_RS13810
	GCF_900163655.1	NZ_FWFG01000068.1	65800	66786	+	IS481 family transposase	FM110_RS07960
	GCF_900163655.1	NZ_FWFG01000074.1	213	1259	+	IS110 family transposase	FM110_RS08895
	GCF_900163655.1	NZ_FWFG01000091.1	1	1209	-	ISL3-like element ISPfr3 family transposase	FM110_RS12025
	GCF_900163655.1	NZ_FWFG01000084.1	1	471	-	IS3 family transposase	FM110_RS06070
	GCF_900163655.1	NZ_FWFG01000102.1	604	1461	+	IS1380 family transposase	FM110_RS11970
	GCF_900163655.1	NZ_FWFG01000090.1	111	1298	+	ISL3 family transposase	FM110_RS10195
B. squillarum	GCF_000225825.1	NZ_AGBX01000008.1	156634	156843	-	transposase	OM98_RS14080
	GCF_000225825.1	NZ_AGBX01000008.1	157003	158310	+	IS21 family transposase	OM98_RS14085
	GCF_000225825.1	NZ_AGBX01000008.1	159174	160217	-	IS256 family transposase	OM98_RS14095
	GCF_000225825.1	NZ_AGBX01000008.1	160323	160799	+	transposase	OM98_RS14100
	GCF_000225825.1	NZ_AGBX01000007.1	134234	135235	+	IS481 family transposase	OM98_RS14550
	GCF_000225825.1	NZ_AGBX01000007.1	161860	162894	-	IS30 family transposase	OM98_RS10320
	GCF_000225825.1	NZ_AGBX01000007.1	170638	171803	-	IS3 family transposase	OM98_RS10360
	GCF_000225825.1	NZ_AGBX01000007.1	195812	196090	+	transposase	OM98_RS10485
	GCF_000225825.1	NZ_AGBX01000007.1	196308	197408	+	IS110 family transposase	OM98_RS10490
	GCF_000225825.1	NZ_AGBX01000007.1	197437	198132	+	DDE-type integrase/transposase/recombinase	OM98_RS10495
	GCF_000225825.1	NZ_AGBX01000007.1	198417	199616	+	IS30 family transposase	OM98_RS10500
	GCF_000225825.1	NZ_AGBX01000007.1	301451	302452	-	IS481 family transposase	OM98_RS10990
	GCF_000225825.1	NZ_AGBX01000007.1	303915	304895	+	IS481 family transposase	OM98_RS11005
	GCF_000225825.1	NZ_AGBX01000006.1	113129	113407	+	transposase	OM98_RS08325
	GCF_000225825.1	NZ_AGBX01000006.1	113625	114725	+	IS110 family transposase	OM98_RS08330
	GCF_000225825.1	NZ_AGBX01000006.1	114754	115449	+	DDE-type integrase/transposase/recombinase	OM98_RS08335
	GCF_000225825.1	NZ_AGBX01000006.1	115734	116933	+	IS30 family transposase	OM98_RS08340
	GCF_000225825.1	NZ_AGBX01000006.1	117275	118612	+	IS256 family transposase	OM98_RS14535
	GCF_000225825.1	NZ_AGBX01000006.1	120389	121423	-	IS30 family transposase	OM98_RS08355
	GCF_000225825.1	NZ_AGBX01000006.1	121949	123259	+	ISL3 family transposase	OM98_RS08365
	GCF_000225825.1	NZ_AGBX01000006.1	134374	135771	+	Mu transposase C-terminal domain-containing protein	OM98_RS08440
	GCF_000225825.1	NZ_AGBX01000006.1	136622	136807	-	transposase	OM98_RS15230
	GCF_000225825.1	NZ_AGBX01000006.1	137138	138445	+	IS21 family transposase	OM98_RS08450
	GCF_000225825.1	NZ_AGBX01000005.1	48225	49448	-	IS110 family transposase	OM98_RS07225
	GCF_000225825.1	NZ_AGBX01000001.1	136357	137682	-	ISL3 family transposase	OM98_RS00700
	GCF_000225825.1	NZ_AGBX01000001.1	516567	517202	+	IS30 family transposase	OM98_RS14395
	GCF_000225825.1	NZ_AGBX01000001.1	517338	518408	-	IS110 family transposase	OM98_RS14970
	GCF_000225825.1	NZ_AGBX01000001.1	518689	519915	-	ISL3 family transposase	OM98_RS02425
	GCF_000225825.1	NZ_AGBX01000001.1	536912	538163	-	IS256 family transposase	OM98_RS14400
	GCF_000225825.1	NZ_AGBX01000001.1	822365	823365	+	IS481 family transposase	OM98_RS14435
	GCF_000225825.1	NZ_AGBX01000001.1	979397	980398	+	IS481 family transposase	OM98_RS04345
	GCF_000225825.1	NZ_AGBX01000001.1	1044574	1045798	-	IS110 family transposase	OM98_RS14470
	GCF_000225825.1	NZ_AGBX01000001.1	1229377	1229688	+	transposase	OM98_RS15520
	GCF_000225825.1	NZ_AGBX01000001.1	1229685	1230434	+	IS3 family transposase	OM98_RS15140
	GCF_000225825.1	NZ_AGBX01000001.1	1230593	1231792	+	IS30 family transposase	OM98_RS05420
	GCF_000225825.1	NZ_AGBX01000001.1	1256013	1257014	-	IS481 family transposase	OM98_RS05535
	GCF_000225825.1	NZ_AGBX01000001.1	1311919	1312944	-	IS30 family transposase	OM98_RS05765
B. vulturis	GCF_002407185.1	NZ_CP023563.1	301471	302868	+	IS1380 family transposase	CFK38_RS01325
	GCF_002407185.1	NZ_CP023563.1	303125	303283	+	transposase	CFK38_RS01330
	GCF_002407185.1	NZ_CP023563.1	463119	464120	-	IS30 family transposase	CFK38_RS02010
	GCF_002407185.1	NZ_CP023563.1	464220	464677	+	transposase	CFK38_RS02015
	GCF_002407185.1	NZ_CP023563.1	1034296	1035693	-	IS1380 family transposase	CFK38_RS04645
	GCF_002407185.1	NZ_CP023563.1	1405351	1406748	-	IS1380 family transposase	CFK38_RS06285
	GCF_002407185.1	NZ_CP023563.1	1417130	1418236	+	IS110 family transposase	CFK38_RS06340
	GCF_002407185.1	NZ_CP023563.1	1489109	1489204	-	IS5/IS1182 family transposase	CFK38_RS17550
	GCF_002407185.1	NZ_CP023563.1	1992195	1993457	+	IS256 family transposase	CFK38_RS08940
	GCF_002407185.1	NZ_CP023563.1	1999426	2000532	-	IS110 family transposase	CFK38_RS08975
	GCF_002407185.1	NZ_CP023563.1	2323332	2323598	+	transposase	CFK38_RS10420
	GCF_002407185.1	NZ_CP023563.1	2547077	2548474	+	IS1380 family transposase	CFK38_RS11495
	GCF_002407185.1	NZ_CP023563.1	2572830	2574058	-	ISL3 family transposase	CFK38_RS11605
	GCF_002407185.1	NZ_CP023563.1	2600547	2601944	+	IS1380 family transposase	CFK38_RS11725
	GCF_002407185.1	NZ_CP023563.1	2602141	2602269	-	IS110 family transposase	CFK38_RS11730
	GCF_002407185.1	NZ_CP023563.1	2781067	2782164	-	IS21 family transposase	CFK38_RS12500
	GCF_002407185.1	NZ_CP023563.1	2782223	2783485	-	IS256 family transposase	CFK38_RS12505
	GCF_002407185.1	NZ_CP023563.1	2783569	2784054	-	IS21 family transposase	CFK38_RS12510
	GCF_002407185.1	NZ_CP023563.1	2796216	2797322	+	IS110 family transposase	CFK38_RS12570
	GCF_002407185.1	NZ_CP023563.1	2924235	2925305	+	IS110 family transposase	CFK38_RS13150
	GCF_002407185.1	NZ_CP023563.1	3509246	3510352	-	IS110 family transposase	CFK38_RS15760
	GCF_002407185.1	NZ_CP023563.1	3744307	3744405	-	IS5/IS1182 family transposase	CFK38_RS17690
	GCF_002407185.1	NZ_CP023563.1	3770967	3771968	+	IS30 family transposase	CFK38_RS16935

## Sheet: CAZYmes
CAZYmes
GENOMES (strain)	assembly	genomic_accession	start	end	strand	name	Locus_Tag
Strain JHP9	GCF_023509525.1	NZ_JAKNCJ010000001.1	124496	126211	+	glycoside hydrolase family 13 protein	Bequi_00575
	GCF_023509525.1	NZ_JAKNCJ010000001.1	130512	131756	+	glycosyltransferase	Bequi_00600
	GCF_023509525.1	NZ_JAKNCJ010000001.1	131762	132871	+	glycosyltransferase family 4 protein	Bequi_00605
	GCF_023509525.1	NZ_JAKNCJ010000001.1	176624	178666	+	glycosyltransferase	Bequi_00850
	GCF_023509525.1	NZ_JAKNCJ010000001.1	456462	459029	+	glycoside hydrolase family 65 protein	Bequi_02085
	GCF_023509525.1	NZ_JAKNCJ010000001.1	757377	758225	-	glycosyltransferase	Bequi_03500
	GCF_023509525.1	NZ_JAKNCJ010000001.1	758305	759414	+	glycosyltransferase	Bequi_03505
	GCF_023509525.1	NZ_JAKNCJ010000001.1	764737	765483	-	glycosyltransferase family 2 protein	Bequi_03530
	GCF_023509525.1	NZ_JAKNCJ010000001.1	780834	782009	-	glycosyltransferase family 1 protein	Bequi_03600
	GCF_023509525.1	NZ_JAKNCJ010000001.1	796390	797433	-	esterase family protein	Bequi_03680
	GCF_023509525.1	NZ_JAKNCJ010000001.1	816971	819616	+	glycoside hydrolase	Bequi_03765
	GCF_023509525.1	NZ_JAKNCJ010000001.1	864537	865850	-	glycosyltransferase	Bequi_03990
	GCF_023509525.1	NZ_JAKNCJ010000001.1	881042	882931	-	glycoside hydrolase	Bequi_04075
	GCF_023509525.1	NZ_JAKNCJ010000001.1	951937	953310	+	glycoside hydrolase family 32 protein	Bequi_04410
	GCF_023509525.1	NZ_JAKNCJ010000010.1	1254	2519	-	glycosyltransferase	Bequi_12725
	GCF_023509525.1	NZ_JAKNCJ010000010.1	2684	5482	+	glycosyltransferase	Bequi_12730
	GCF_023509525.1	NZ_JAKNCJ010000010.1	5544	6725	-	glycosyltransferase family 2 protein	Bequi_12735
	GCF_023509525.1	NZ_JAKNCJ010000010.1	6850	7980	+	glycosyltransferase family 1 protein	Bequi_12740
	GCF_023509525.1	NZ_JAKNCJ010000010.1	9925	11127	+	glycosyltransferase	Bequi_12750
	GCF_023509525.1	NZ_JAKNCJ010000013.1	15299	17233	+	glycoside hydrolase family 15 protein	Bequi_13680
	GCF_023509525.1	NZ_JAKNCJ010000002.1	48092	51197	-	glycoside hydrolase family 92 protein	Bequi_04665
	GCF_023509525.1	NZ_JAKNCJ010000002.1	151380	152240	-	glycoside hydrolase	Bequi_05140
	GCF_023509525.1	NZ_JAKNCJ010000002.1	379482	380657	+	glycoside hydrolase family 3 protein	Bequi_06250
	GCF_023509525.1	NZ_JAKNCJ010000002.1	548324	550288	-	glycosyl hydrolase	Bequi_06985
	GCF_023509525.1	NZ_JAKNCJ010000002.1	662559	664643	+	glycosyltransferase	Bequi_07445
	GCF_023509525.1	NZ_JAKNCJ010000002.1	679233	680390	-	glycosyltransferase	Bequi_07515
	GCF_023509525.1	NZ_JAKNCJ010000002.1	680748	681338	-	glycosyltransferase	Bequi_07520
	GCF_023509525.1	NZ_JAKNCJ010000002.1	681351	682400	-	glycosyltransferase family 4 protein	Bequi_07525
	GCF_023509525.1	NZ_JAKNCJ010000002.1	682397	683326	-	glycosyltransferase	Bequi_07530
	GCF_023509525.1	NZ_JAKNCJ010000002.1	684694	685794	-	glycosyltransferase	Bequi_07540
	GCF_023509525.1	NZ_JAKNCJ010000002.1	689814	690842	-	glycosyltransferase	Bequi_07560
	GCF_023509525.1	NZ_JAKNCJ010000002.1	690839	691771	-	glycosyltransferase	Bequi_07565
	GCF_023509525.1	NZ_JAKNCJ010000002.1	699684	700589	-	glycosyltransferase family 25 protein	Bequi_07605
	GCF_023509525.1	NZ_JAKNCJ010000002.1	701530	702618	-	glycosyltransferase	Bequi_07615
	GCF_023509525.1	NZ_JAKNCJ010000002.1	702741	703661	-	glycosyltransferase family 2 protein	Bequi_07620
	GCF_023509525.1	NZ_JAKNCJ010000002.1	703875	704615	+	glycosyltransferase	Bequi_07625
	GCF_023509525.1	NZ_JAKNCJ010000002.1	738656	739465	-	esterase family protein	Bequi_07795
	GCF_023509525.1	NZ_JAKNCJ010000002.1	739512	740945	+	alpha-amylase family glycosyl hydrolase	Bequi_07800
	GCF_023509525.1	NZ_JAKNCJ010000003.1	257256	258479	-	glycosyltransferase	Bequi_09030
	GCF_023509525.1	NZ_JAKNCJ010000004.1	124892	126043	-	glycosyltransferase	Bequi_09645
	GCF_023509525.1	NZ_JAKNCJ010000005.1	142189	144678	-	glycoside hydrolase family 3 C-terminal domain-containing protein	Bequi_10620
	GCF_023509525.1	NZ_JAKNCJ010000006.1	45811	47838	+	glycoside hydrolase family 3 C-terminal domain-containing protein	Bequi_11035
	GCF_023509525.1	NZ_JAKNCJ010000006.1	103614	105680	-	glycosyltransferase	Bequi_11315
	GCF_023509525.1	NZ_JAKNCJ010000006.1	106969	107829	-	glycosyltransferase	Bequi_11325
	GCF_023509525.1	NZ_JAKNCJ010000006.1	107826	108791	-	glycosyltransferase	Bequi_11330
	GCF_023509525.1	NZ_JAKNCJ010000006.1	110456	111178	-	glycosyltransferase family 2 protein	Bequi_11340
	GCF_023509525.1	NZ_JAKNCJ010000007.1	12028	12813	-	esterase	Bequi_11430
	GCF_023509525.1	NZ_JAKNCJ010000009.1	574	1797	-	esterase family protein	Bequi_12345
B. muris	GCF_016907455.1	NZ_JAFBCB010000001.1	30452	31342	+	glycosyltransferase	JOD52_RS00140
	GCF_016907455.1	NZ_JAFBCB010000001.1	31339	32385	+	glycosyltransferase	JOD52_RS00145
	GCF_016907455.1	NZ_JAFBCB010000001.1	34032	34118	+	glycosyltransferase	JOD52_RS16855
	GCF_016907455.1	NZ_JAFBCB010000001.1	35298	36182	+	glycosyltransferase family 25 protein	JOD52_RS00170
	GCF_016907455.1	NZ_JAFBCB010000001.1	39123	40226	+	glycosyltransferase family 4 protein	JOD52_RS00185
	GCF_016907455.1	NZ_JAFBCB010000001.1	41512	42525	+	glycosyltransferase family 4 protein	JOD52_RS00195
	GCF_016907455.1	NZ_JAFBCB010000001.1	43450	44325	+	glycosyltransferase	JOD52_RS00205
	GCF_016907455.1	NZ_JAFBCB010000001.1	44322	45461	+	glycosyltransferase	JOD52_RS00210
	GCF_016907455.1	NZ_JAFBCB010000001.1	52650	53618	-	glycosyltransferase	JOD52_RS00255
	GCF_016907455.1	NZ_JAFBCB010000001.1	55464	56492	-	glycosyltransferase family 2 protein	JOD52_RS00270
	GCF_016907455.1	NZ_JAFBCB010000001.1	56946	57923	-	glycosyltransferase family 2 protein	JOD52_RS00280
	GCF_016907455.1	NZ_JAFBCB010000001.1	214979	216796	-	glycoside hydrolase family 15 protein	JOD52_RS01015
	GCF_016907455.1	NZ_JAFBCB010000001.1	287589	289493	+	glycoside hydrolase family 3 protein	JOD52_RS01350
	GCF_016907455.1	NZ_JAFBCB010000001.1	375623	377158	+	glycosyltransferase	JOD52_RS01680
	GCF_016907455.1	NZ_JAFBCB010000001.1	537586	538842	-	glycoside hydrolase family 3 protein	JOD52_RS02455
	GCF_016907455.1	NZ_JAFBCB010000001.1	685073	687613	-	glycoside hydrolase family 65 protein	JOD52_RS03180
	GCF_016907455.1	NZ_JAFBCB010000001.1	1031635	1032897	-	glycosyltransferase	JOD52_RS04760
	GCF_016907455.1	NZ_JAFBCB010000001.1	1053067	1054116	-	glycosyltransferase family 4 protein	JOD52_RS04865
	GCF_016907455.1	NZ_JAFBCB010000001.1	1054822	1056069	-	glycosyltransferase	JOD52_RS04875
	GCF_016907455.1	NZ_JAFBCB010000001.1	1060310	1062043	-	glycoside hydrolase family 13 protein	JOD52_RS04900
	GCF_016907455.1	NZ_JAFBCB010000001.1	1062092	1064095	-	glycoside hydrolase family 13 protein	JOD52_RS04905
	GCF_016907455.1	NZ_JAFBCB010000001.1	1087341	1088447	+	glycosyltransferase family 1 protein	JOD52_RS05015
	GCF_016907455.1	NZ_JAFBCB010000001.1	1154892	1157351	-	glycoside hydrolase N-terminal domain-containing protein	JOD52_RS05340
	GCF_016907455.1	NZ_JAFBCB010000001.1	1216544	1219663	-	glycosyl hydrolase-related protein	JOD52_RS05615
	GCF_016907455.1	NZ_JAFBCB010000001.1	1276473	1278026	-	phospholipid carrier-dependent glycosyltransferase	JOD52_RS05905
	GCF_016907455.1	NZ_JAFBCB010000001.1	1324884	1325897	+	glycosyltransferase	JOD52_RS06110
	GCF_016907455.1	NZ_JAFBCB010000001.1	1751439	1752704	+	glycosyl hydrolase	JOD52_RS08125
	GCF_016907455.1	NZ_JAFBCB010000001.1	1847843	1848982	-	glycosyltransferase	JOD52_RS08555
	GCF_016907455.1	NZ_JAFBCB010000001.1	2299317	2301404	-	glycosyltransferase family 2 protein	JOD52_RS10690
	GCF_016907455.1	NZ_JAFBCB010000001.1	2302727	2303605	-	glycosyltransferase	JOD52_RS10700
	GCF_016907455.1	NZ_JAFBCB010000001.1	2303643	2304539	-	glycosyltransferase	JOD52_RS10705
	GCF_016907455.1	NZ_JAFBCB010000001.1	2306245	2306952	-	glycosyltransferase family 2 protein	JOD52_RS10715
	GCF_016907455.1	NZ_JAFBCB010000001.1	2311650	2312435	+	glycosyltransferase family protein	JOD52_RS10740
	GCF_016907455.1	NZ_JAFBCB010000001.1	2322166	2323350	-	glycosyltransferase	JOD52_RS10775
	GCF_016907455.1	NZ_JAFBCB010000001.1	2324422	2327814	-	glycosyltransferase	JOD52_RS10785
	GCF_016907455.1	NZ_JAFBCB010000001.1	2327995	2328747	-	glycosyltransferase family 2 protein	JOD52_RS10790
	GCF_016907455.1	NZ_JAFBCB010000001.1	2480750	2483980	-	GH92 family glycosyl hydrolase	JOD52_RS11475
	GCF_016907455.1	NZ_JAFBCB010000001.1	3005099	3006196	-	glycosyltransferase	JOD52_RS14035
	GCF_016907455.1	NZ_JAFBCB010000001.1	3008534	3011722	-	glycosyl hydrolase-related protein	JOD52_RS14050
	GCF_016907455.1	NZ_JAFBCB010000001.1	3118937	3120415	+	glycosyltransferase	JOD52_RS14505
	GCF_016907455.1	NZ_JAFBCB010000001.1	3137136	3140237	-	glycosyltransferase	JOD52_RS14570
	GCF_016907455.1	NZ_JAFBCB010000001.1	3143820	3145100	-	glycosyltransferase	JOD52_RS14595
	GCF_016907455.1	NZ_JAFBCB010000001.1	3155439	3156755	-	glycosyltransferase family 4 protein	JOD52_RS14640
	GCF_016907455.1	NZ_JAFBCB010000001.1	3170566	3171945	+	glycoside hydrolase family 125 protein	JOD52_RS14705
	GCF_016907455.1	NZ_JAFBCB010000001.1	3225031	3226287	-	glycoside hydrolase family 3 C-terminal domain-containing protein	JOD52_RS17285
	GCF_016907455.1	NZ_JAFBCB010000001.1	3277873	3279195	-	glycoside hydrolase family 32 protein	JOD52_RS15220
	GCF_016907455.1	NZ_JAFBCB010000001.1	3321757	3323049	-	glycosyltransferase family 4 protein	JOD52_RS15425
	GCF_016907455.1	NZ_JAFBCB010000001.1	3323046	3324335	-	glycosyltransferase	JOD52_RS15430
	GCF_016907455.1	NZ_JAFBCB010000001.1	3355313	3357340	-	glycoside hydrolase family 2 protein	JOD52_RS15565
	GCF_016907455.1	NZ_JAFBCB010000001.1	3364771	3367182	-	glycoside hydrolase family 3 C-terminal domain-containing protein	JOD52_RS15600
	GCF_016907455.1	NZ_JAFBCB010000001.1	3384673	3385890	+	glycoside hydrolase family 88 protein	JOD52_RS15695
	GCF_016907455.1	NZ_JAFBCB010000001.1	3510318	3512711	+	glycoside hydrolase	JOD52_RS16220
	GCF_016907455.1	NZ_JAFBCB010000001.1	3632917	3633741	+	esterase family protein	JOD52_RS16770
	GCF_016907455.1	NZ_JAFBCB010000001.1	3642906	3643682	-	glycosyltransferase family 2 protein	JOD52_RS16825
B. nesternkovii	GCF_900163655.1	NZ_FWFG01000108.1	37479	39044	+	glycoside hydrolase family 32 protein	FM110_RS12510
	GCF_900163655.1	NZ_FWFG01000109.1	7895	9565	+	glycoside hydrolase family 13 protein	FM110_RS12570
	GCF_900163655.1	NZ_FWFG01000109.1	15906	17558	-	phospholipid carrier-dependent glycosyltransferase	FM110_RS12605
	GCF_900163655.1	NZ_FWFG01000006.1	10	1011	-	glycoside hydrolase family 3 C-terminal domain-containing protein	FM110_RS00395
	GCF_900163655.1	NZ_FWFG01000006.1	1542	2579	-	glycosyltransferase	FM110_RS00400
	GCF_900163655.1	NZ_FWFG01000006.1	2734	4263	+	glycoside hydrolase family 3 protein	FM110_RS14360
	GCF_900163655.1	NZ_FWFG01000006.1	4155	5462	+	glycoside hydrolase family 3 C-terminal domain-containing protein	FM110_RS00410
	GCF_900163655.1	NZ_FWFG01000065.1	527	1303	+	esterase family protein	FM110_RS07535
	GCF_900163655.1	NZ_FWFG01000016.1	12215	13060	-	glycosyltransferase family 2 protein	FM110_RS01875
	GCF_900163655.1	NZ_FWFG01000016.1	13057	14214	-	glycosyltransferase family 2 protein	FM110_RS01880
	GCF_900163655.1	NZ_FWFG01000016.1	22341	23234	+	glycosyltransferase family 2 protein	FM110_RS01905
	GCF_900163655.1	NZ_FWFG01000016.1	23624	24331	-	glycosyltransferase family 2 protein	FM110_RS01915
	GCF_900163655.1	NZ_FWFG01000016.1	46596	47735	-	glycosyltransferase	FM110_RS02015
	GCF_900163655.1	NZ_FWFG01000115.1	2876	4024	-	glycosyltransferase family 4 protein	FM110_RS13160
	GCF_900163655.1	NZ_FWFG01000008.1	6172	8478	-	glycoside hydrolase family 3 C-terminal domain-containing protein	FM110_RS00655
	GCF_900163655.1	NZ_FWFG01000011.1	22029	24557	-	glycoside hydrolase family 65 protein	FM110_RS01040
	GCF_900163655.1	NZ_FWFG01000014.1	48142	49293	+	glycosyltransferase	FM110_RS01760
	GCF_900163655.1	NZ_FWFG01000014.1	50441	51592	+	glycosyltransferase family 4 protein	FM110_RS01770
	GCF_900163655.1	NZ_FWFG01000048.1	94276	95862	+	glycoside hydrolase family 43 protein	FM110_RS05145
	GCF_900163655.1	NZ_FWFG01000048.1	101024	102973	+	glycoside hydrolase family 3 protein	FM110_RS05165
	GCF_900163655.1	NZ_FWFG01000048.1	119869	121965	+	glycoside hydrolase family 78 protein	FM110_RS05245
	GCF_900163655.1	NZ_FWFG01000082.1	4065	6515	-	glycoside hydrolase family 3 C-terminal domain-containing protein	FM110_RS09585
	GCF_900163655.1	NZ_FWFG01000082.1	10805	11851	+	glycosyltransferase	FM110_RS09600
	GCF_900163655.1	NZ_FWFG01000050.1	43950	45992	-	glycosyltransferase	FM110_RS05545
	GCF_900163655.1	NZ_FWFG01000050.1	47289	48143	-	glycosyltransferase	FM110_RS05555
	GCF_900163655.1	NZ_FWFG01000050.1	48140	49138	-	glycosyltransferase	FM110_RS05560
	GCF_900163655.1	NZ_FWFG01000050.1	50842	51549	-	glycosyltransferase family 2 protein	FM110_RS05570
	GCF_900163655.1	NZ_FWFG01000050.1	56424	57137	+	glycosyltransferase family protein	FM110_RS05595
	GCF_900163655.1	NZ_FWFG01000050.1	59717	61849	-	glycosyltransferase family 9 protein	FM110_RS05610
	GCF_900163655.1	NZ_FWFG01000050.1	63160	66600	-	glycosyltransferase	FM110_RS05620
	GCF_900163655.1	NZ_FWFG01000050.1	66631	67425	-	glycosyltransferase family 2 protein	FM110_RS05625
	GCF_900163655.1	NZ_FWFG01000060.1	18732	20207	+	glycoside hydrolase family 3 protein	FM110_RS06760
	GCF_900163655.1	NZ_FWFG01000064.1	24921	26072	-	glycosyltransferase family 4 protein	FM110_RS07140
	GCF_900163655.1	NZ_FWFG01000064.1	26087	27451	-	glycosyltransferase family 4 protein	FM110_RS07145
	GCF_900163655.1	NZ_FWFG01000064.1	30799	32442	-	glycoside hydrolase family 13 protein	FM110_RS07165
	GCF_900163655.1	NZ_FWFG01000068.1	35536	36747	-	glycoside hydrolase family 3 protein	FM110_RS07825
	GCF_900163655.1	NZ_FWFG01000068.1	51165	52385	-	glycoside hydrolase	FM110_RS07890
	GCF_900163655.1	NZ_FWFG01000119.1	444	1199	-	esterase family protein	FM110_RS14685
	GCF_900163655.1	NZ_FWFG01000077.1	2914	3876	-	glycosyltransferase	FM110_RS08930
	GCF_900163655.1	NZ_FWFG01000092.1	6321	7262	-	glycosyltransferase	FM110_RS10235
	GCF_900163655.1	NZ_FWFG01000092.1	21732	22709	-	glycosyltransferase family 2 protein	FM110_RS10295
	GCF_900163655.1	NZ_FWFG01000092.1	23749	24735	-	glycosyltransferase	FM110_RS10305
	GCF_900163655.1	NZ_FWFG01000092.1	24746	25831	-	glycosyltransferase	FM110_RS10310
	GCF_900163655.1	NZ_FWFG01000092.1	27844	28950	-	glycosyltransferase	FM110_RS14620
	GCF_900163655.1	NZ_FWFG01000092.1	29338	29934	-	glycosyltransferase	FM110_RS14625
	GCF_900163655.1	NZ_FWFG01000092.1	29931	31907	-	glycosyltransferase	FM110_RS10325
	GCF_900163655.1	NZ_FWFG01000092.1	33091	34227	-	glycosyltransferase family 4 protein	FM110_RS10335
	GCF_900163655.1	NZ_FWFG01000092.1	39379	40452	-	glycosyltransferase	FM110_RS10365
	GCF_900163655.1	NZ_FWFG01000092.1	40476	41408	-	glycosyltransferase	FM110_RS10370
	GCF_900163655.1	NZ_FWFG01000092.1	47635	49602	+	glycosyltransferase	FM110_RS10395
	GCF_900163655.1	NZ_FWFG01000092.1	79759	80637	+	glycosyltransferase family 2 protein	FM110_RS10540
B. phenoliresistens	GCF_000576425.1	NZ_KK069988.1	660631	661866	-	glycosyltransferase	BF93_RS03030
	GCF_000576425.1	NZ_KK069989.1	40727	43012	-	family 78 glycoside hydrolase catalytic domain	BF93_RS03260
	GCF_000576425.1	NZ_KK069989.1	49267	52020	+	family 78 glycoside hydrolase catalytic domain	BF93_RS03290
	GCF_000576425.1	NZ_KK069989.1	193694	197047	+	GH92 family glycosyl hydrolase	BF93_RS04020
	GCF_000576425.1	NZ_KK069989.1	304699	306429	-	glycoside hydrolase	BF93_RS04490
	GCF_000576425.1	NZ_KK069989.1	318003	320846	+	glycoside hydrolase	BF93_RS04540
	GCF_000576425.1	NZ_KK069989.1	373889	376366	-	glycoside hydrolase family 3 C-terminal domain-containing protein	BF93_RS04760
	GCF_000576425.1	NZ_KK069989.1	448216	449991	-	glycoside hydrolase family 13 protein	BF93_RS05105
	GCF_000576425.1	NZ_KK069989.1	456547	457749	-	glycoside hydrolase	BF93_RS05140
	GCF_000576425.1	NZ_KK069989.1	461621	462841	+	glycoside hydrolase	BF93_RS05160
	GCF_000576425.1	NZ_KK069990.1	37929	39146	-	glycoside hydrolase family 3 protein	BF93_RS05450
	GCF_000576425.1	NZ_KK069990.1	238198	239499	+	glycosyltransferase	BF93_RS06395
	GCF_000576425.1	NZ_KK069991.1	32179	32958	+	esterase family protein	BF93_RS06590
	GCF_000576425.1	NZ_KK069991.1	82683	83702	+	glycoside hydrolase family 43 protein	BF93_RS06830
	GCF_000576425.1	NZ_KK069991.1	119444	120391	+	glycosyltransferase family 2 protein	BF93_RS07000
	GCF_000576425.1	NZ_KK069991.1	120388	121407	+	glycosyltransferase	BF93_RS07005
	GCF_000576425.1	NZ_KK069991.1	125469	126605	+	glycosyltransferase family 4 protein	BF93_RS07025
	GCF_000576425.1	NZ_KK069991.1	128055	129104	+	glycosyltransferase family 4 protein	BF93_RS07040
	GCF_000576425.1	NZ_KK069991.1	129940	130890	+	glycosyltransferase	BF93_RS07050
	GCF_000576425.1	NZ_KK069991.1	130950	132059	+	glycosyltransferase	BF93_RS07055
	GCF_000576425.1	NZ_KK069991.1	133841	134851	-	glycosyltransferase family 2 protein	BF93_RS18900
	GCF_000576425.1	NZ_KK069991.1	135693	136643	-	glycosyltransferase family 2 protein	BF93_RS07070
	GCF_000576425.1	NZ_KK069991.1	138074	139219	+	glycosyltransferase	BF93_RS07080
	GCF_000576425.1	NZ_KK069992.1	28774	30636	+	glycosyltransferase	BF93_RS08255
	GCF_000576425.1	NZ_KK069992.1	51634	53784	-	glycosyltransferase family 4 protein	BF93_RS18950
	GCF_000576425.1	NZ_KK069992.1	57023	58966	-	glycosyltransferase	BF93_RS08335
	GCF_000576425.1	NZ_KK069993.1	160517	161869	-	glycoside hydrolase family 32 protein	BF93_RS09415
	GCF_000576425.1	NZ_KK069994.1	67965	69092	-	glycosyltransferase	BF93_RS09735
	GCF_000576425.1	NZ_KK069994.1	123734	126286	-	glycoside hydrolase family 65 protein	BF93_RS09995
	GCF_000576425.1	NZ_KK069994.1	143438	144760	-	glycoside hydrolase family 125 protein	BF93_RS10075
	GCF_000576425.1	NZ_KK069996.1	59045	61315	+	glycosyltransferase	BF93_RS19050
	GCF_000576425.1	NZ_KK069996.1	67183	68319	+	glycosyltransferase	BF93_RS11705
	GCF_000576425.1	NZ_KK069996.1	73719	74402	+	glycosyltransferase family 2 protein	BF93_RS11730
	GCF_000576425.1	NZ_KK069996.1	77025	78005	+	glycosyltransferase	BF93_RS11745
	GCF_000576425.1	NZ_KK069996.1	78002	78826	+	glycosyltransferase	BF93_RS11750
	GCF_000576425.1	NZ_KK069996.1	80101	82143	+	glycosyltransferase	BF93_RS11760
	GCF_000576425.1	NZ_KK069997.1	5709	6914	+	glycosyltransferase	BF93_RS12210
	GCF_000576425.1	NZ_KK069997.1	76759	77709	+	glycosyl hydrolase family 18 protein	BF93_RS12510
	GCF_000576425.1	NZ_KK069998.1	41179	42783	+	phospholipid carrier-dependent glycosyltransferase	BF93_RS12870
	GCF_000576425.1	NZ_KK069998.1	102384	104801	+	glycoside hydrolase N-terminal domain-containing protein	BF93_RS13200
	GCF_000576425.1	NZ_KK069999.1	29929	32133	+	glycoside hydrolase family 3 C-terminal domain-containing protein	BF93_RS13555
	GCF_000576425.1	NZ_KK069999.1	161035	161904	-	glycoside hydrolase family 43 protein	BF93_RS14185
	GCF_000576425.1	NZ_KK069999.1	166633	168126	+	glycoside hydrolase family 43 protein	BF93_RS14210
	GCF_000576425.1	NZ_KK069999.1	177075	179900	-	glycoside hydrolase family 127 protein	BF93_RS14260
	GCF_000576425.1	NZ_KK069999.1	197536	199503	+	glycoside hydrolase family 127 protein	BF93_RS14330
	GCF_000576425.1	NZ_KK069999.1	206488	208032	-	glycoside hydrolase 43 family protein	BF93_RS14365
	GCF_000576425.1	NZ_KK069999.1	213203	214480	+	glycoside hydrolase family 28 protein	BF93_RS14390
	GCF_000576425.1	NZ_KK070000.1	87565	89022	-	glycosyltransferase family 2 protein	BF93_RS14800
	GCF_000576425.1	NZ_KK070001.1	30438	31829	+	glycoside hydrolase family 32 protein	BF93_RS15000
	GCF_000576425.1	NZ_KK070002.1	41861	44857	+	glycoside hydrolase family 3 protein	BF93_RS15420
	GCF_000576425.1	NZ_KK070002.1	59231	61942	+	glycoside hydrolase family 2 protein	BF93_RS15475
	GCF_000576425.1	NZ_KK070002.1	83145	85487	-	glycoside hydrolase family 3 C-terminal domain-containing protein	BF93_RS15565
	GCF_000576425.1	NZ_KK070003.1	13393	15384	-	glycoside hydrolase family 43 protein	BF93_RS15680
	GCF_000576425.1	NZ_KK070003.1	23355	25310	-	glycoside hydrolase family 3 protein	BF93_RS15725
	GCF_000576425.1	NZ_KK070004.1	19490	20632	+	glycosyltransferase	BF93_RS16035
	GCF_000576425.1	NZ_KK070004.1	43652	44644	-	glycosyltransferase	BF93_RS19105
	GCF_000576425.1	NZ_KK070004.1	48252	49013	+	glycosyltransferase family 2 protein	BF93_RS16160
	GCF_000576425.1	NZ_KK070004.1	51819	52706	-	glycosyltransferase	BF93_RS16180
	GCF_000576425.1	NZ_KK070005.1	23453	24586	-	glycosyltransferase family 1 protein	BF93_RS16355
	GCF_000576425.1	NZ_KK070005.1	42672	44699	+	glycoside hydrolase family 13 protein	BF93_RS16435
	GCF_000576425.1	NZ_KK070005.1	44855	46540	+	glycoside hydrolase family 13 protein	BF93_RS16440
	GCF_000576425.1	NZ_KK070005.1	52438	53703	+	glycosyltransferase family 4 protein	BF93_RS16470
	GCF_000576425.1	NZ_KK070005.1	54464	55570	+	glycosyltransferase family 4 protein	BF93_RS16480
	GCF_000576425.1	NZ_KK070006.1	21943	23289	+	glycosyltransferase	BF93_RS19150
	GCF_000576425.1	NZ_KK070006.1	52476	54737	-	family 78 glycoside hydrolase catalytic domain	BF93_RS16805
	GCF_000576425.1	NZ_KK070006.1	59068	60180	+	glycosyltransferase	BF93_RS16835
	GCF_000576425.1	NZ_KK070007.1	54118	56139	+	glycoside hydrolase family 127 protein	BF93_RS17110
	GCF_000576425.1	NZ_KK070008.1	1989	3770	+	glycoside hydrolase family 15 protein	BF93_RS17195
	GCF_000576425.1	NZ_KK070013.1	2344	3552	+	glycosyl hydrolase	BF93_RS18130
	GCF_000576425.1	NZ_KK070015.1	9859	11652	+	glycoside hydrolase family 2	BF93_RS18360
	GCF_000576425.1	NZ_KK070016.1	1749	3074	+	glycosyltransferase family 4 protein	BF93_RS18440
	GCF_000576425.1	NZ_KK070019.1	8588	9877	+	glycoside hydrolase family 27 protein	BF93_RS18660
B. sacelli	GCF_017876545.1	NZ_JAGIOD010000001.1	233759	235726	+	glycoside hydrolase family 127 protein	JOF43_RS00950
	GCF_017876545.1	NZ_JAGIOD010000001.1	266756	268087	+	glycoside hydrolase family 125 protein	JOF43_RS01070
	GCF_017876545.1	NZ_JAGIOD010000001.1	340342	342567	+	glycoside hydrolase N-terminal domain-containing protein	JOF43_RS01395
	GCF_017876545.1	NZ_JAGIOD010000001.1	384724	385722	-	glycoside hydrolase family 43 protein	JOF43_RS01610
	GCF_017876545.1	NZ_JAGIOD010000001.1	427546	429822	+	family 78 glycoside hydrolase catalytic domain	JOF43_RS01780
	GCF_017876545.1	NZ_JAGIOD010000001.1	516283	517611	-	glycoside hydrolase family 32 protein	JOF43_RS02160
	GCF_017876545.1	NZ_JAGIOD010000001.1	548668	550335	+	glycoside hydrolase	JOF43_RS02310
	GCF_017876545.1	NZ_JAGIOD010000001.1	550426	552966	+	GH116 family glycosyl hydrolase	JOF43_RS02315
	GCF_017876545.1	NZ_JAGIOD010000001.1	558918	561410	-	GH116 family glycosyl hydrolase	JOF43_RS02340
	GCF_017876545.1	NZ_JAGIOD010000001.1	758614	761082	-	family 78 glycoside hydrolase catalytic domain	JOF43_RS03325
	GCF_017876545.1	NZ_JAGIOD010000001.1	907589	908773	-	glycoside hydrolase	JOF43_RS04065
	GCF_017876545.1	NZ_JAGIOD010000001.1	1132460	1133929	-	alpha-amylase family glycosyl hydrolase	JOF43_RS04975
	GCF_017876545.1	NZ_JAGIOD010000001.1	1333103	1335052	-	glycoside hydrolase family 15 protein	JOF43_RS05880
	GCF_017876545.1	NZ_JAGIOD010000001.1	1386629	1389586	+	glycoside hydrolase	JOF43_RS06125
	GCF_017876545.1	NZ_JAGIOD010000001.1	1462245	1464743	+	GH116 family glycosyl hydrolase	JOF43_RS06445
	GCF_017876545.1	NZ_JAGIOD010000001.1	1579810	1580802	-	glycoside hydrolase family 130 protein	JOF43_RS06975
	GCF_017876545.1	NZ_JAGIOD010000001.1	1661840	1663510	+	glycoside hydrolase	JOF43_RS07340
	GCF_017876545.1	NZ_JAGIOD010000001.1	1776768	1778528	+	glycoside hydrolase family 3 protein	JOF43_RS07925
	GCF_017876545.1	NZ_JAGIOD010000001.1	1781956	1782747	+	glycosyl hydrolase family 32	JOF43_RS07945
	GCF_017876545.1	NZ_JAGIOD010000001.1	1945867	1948140	-	family 78 glycoside hydrolase catalytic domain	JOF43_RS08695
	GCF_017876545.1	NZ_JAGIOD010000001.1	2073915	2075126	-	glycoside hydrolase family 3 protein	JOF43_RS09280
	GCF_017876545.1	NZ_JAGIOD010000001.1	2083711	2083887	-	glycoside hydrolase	JOF43_RS09320
	GCF_017876545.1	NZ_JAGIOD010000001.1	2105773	2106771	-	glycoside hydrolase	JOF43_RS09435
	GCF_017876545.1	NZ_JAGIOD010000001.1	2221368	2223905	-	glycoside hydrolase family 65 protein	JOF43_RS09970
	GCF_017876545.1	NZ_JAGIOD010000002.1	570821	574051	+	GH92 family glycosyl hydrolase	JOF43_RS16825
	GCF_017876545.1	NZ_JAGIOD010000002.1	1350349	1352232	+	glycoside hydrolase family 127 protein	JOF43_RS20565
	GCF_017876545.1	NZ_JAGIOD010000002.1	1354613	1356406	+	glycoside hydrolase family 2	JOF43_RS20575
	GCF_017876545.1	NZ_JAGIOD010000002.1	1377519	1378799	-	glycosyl hydrolase	JOF43_RS20665
	GCF_017876545.1	NZ_JAGIOD010000002.1	1478020	1479288	-	glycosyl hydrolase	JOF43_RS21095
	GCF_017876545.1	NZ_JAGIOD010000001.1	24442	25530	-	glycosyltransferase	JOF43_RS00130
	GCF_017876545.1	NZ_JAGIOD010000001.1	177334	179256	+	glycosyltransferase	JOF43_RS00750
	GCF_017876545.1	NZ_JAGIOD010000001.1	188759	190012	+	glycosyltransferase family 4 protein	JOF43_RS22410
	GCF_017876545.1	NZ_JAGIOD010000001.1	209103	210458	-	glycosyltransferase	JOF43_RS00850
	GCF_017876545.1	NZ_JAGIOD010000001.1	241217	242506	-	glycosyltransferase family 4 protein	JOF43_RS00975
	GCF_017876545.1	NZ_JAGIOD010000001.1	1104724	1106025	+	glycosyltransferase family 4 protein	JOF43_RS04880
	GCF_017876545.1	NZ_JAGIOD010000001.1	1106028	1107194	+	glycosyltransferase family 4 protein	JOF43_RS04885
	GCF_017876545.1	NZ_JAGIOD010000001.1	1903174	1904712	+	glycosyltransferase	JOF43_RS08500
	GCF_017876545.1	NZ_JAGIOD010000001.1	2500761	2501993	-	glycosyltransferase	JOF43_RS11245
	GCF_017876545.1	NZ_JAGIOD010000001.1	2545032	2546288	-	glycosyltransferase	JOF43_RS11470
	GCF_017876545.1	NZ_JAGIOD010000001.1	2546994	2548229	-	glycosyltransferase family 4 protein	JOF43_RS11480
	GCF_017876545.1	NZ_JAGIOD010000001.1	2565954	2567060	+	glycosyltransferase family 1 protein	JOF43_RS11560
	GCF_017876545.1	NZ_JAGIOD010000001.1	2732404	2733894	-	phospholipid carrier-dependent glycosyltransferase	JOF43_RS12365
	GCF_017876545.1	NZ_JAGIOD010000001.1	2783187	2784245	+	glycosyltransferase	JOF43_RS12570
	GCF_017876545.1	NZ_JAGIOD010000002.1	40125	41651	+	glycosyltransferase	JOF43_RS14310
	GCF_017876545.1	NZ_JAGIOD010000002.1	46971	48839	+	glycosyltransferase	JOF43_RS14340
	GCF_017876545.1	NZ_JAGIOD010000002.1	50869	52893	+	glycosyltransferase family 2 protein	JOF43_RS14350
	GCF_017876545.1	NZ_JAGIOD010000002.1	58717	60450	-	glycosyltransferase	JOF43_RS14385
	GCF_017876545.1	NZ_JAGIOD010000002.1	713288	714058	+	glycosyltransferase	JOF43_RS22755
	GCF_017876545.1	NZ_JAGIOD010000002.1	718008	719135	+	glycosyltransferase	JOF43_RS17430
	GCF_017876545.1	NZ_JAGIOD010000002.1	719178	720278	-	glycosyltransferase family 2 protein	JOF43_RS17435
	GCF_017876545.1	NZ_JAGIOD010000002.1	720275	721384	-	glycosyltransferase family 4 protein	JOF43_RS17440
	GCF_017876545.1	NZ_JAGIOD010000002.1	721381	722751	-	glycosyltransferase	JOF43_RS17445
	GCF_017876545.1	NZ_JAGIOD010000002.1	723987	725177	+	glycosyltransferase	JOF43_RS17455
	GCF_017876545.1	NZ_JAGIOD010000002.1	730096	730815	+	glycosyltransferase family 2 protein	JOF43_RS17480
	GCF_017876545.1	NZ_JAGIOD010000002.1	734152	735045	+	glycosyltransferase	JOF43_RS17495
	GCF_017876545.1	NZ_JAGIOD010000002.1	735102	735911	+	glycosyltransferase	JOF43_RS17500
	GCF_017876545.1	NZ_JAGIOD010000002.1	737240	739342	+	glycosyltransferase	JOF43_RS17510
B. squillarum	GCF_000225825.1	NZ_AGBX01000008.1	81229	83088	-	glycoside hydrolase family 3 protein	OM98_RS13730
	GCF_000225825.1	NZ_AGBX01000007.1	423383	425083	+	glycoside hydrolase family 13 protein	OM98_RS11575
	GCF_000225825.1	NZ_AGBX01000007.1	768475	770517	-	glycosyltransferase	OM98_RS13185
	GCF_000225825.1	NZ_AGBX01000007.1	771870	772811	-	glycosyltransferase	OM98_RS13195
	GCF_000225825.1	NZ_AGBX01000007.1	772808	773803	-	glycosyltransferase	OM98_RS13200
	GCF_000225825.1	NZ_AGBX01000007.1	775395	776102	-	glycosyltransferase family 2 protein	OM98_RS13210
	GCF_000225825.1	NZ_AGBX01000007.1	781111	782313	-	glycosyltransferase	OM98_RS13235
	GCF_000225825.1	NZ_AGBX01000007.1	783565	784986	+	glycosyltransferase	OM98_RS13245
	GCF_000225825.1	NZ_AGBX01000007.1	784986	787217	+	glycosyltransferase family 4 protein	OM98_RS16010
	GCF_000225825.1	NZ_AGBX01000007.1	787775	788896	-	glycosyltransferase	OM98_RS13260
	GCF_000225825.1	NZ_AGBX01000007.1	792891	794375	-	glycosyltransferase	OM98_RS13275
	GCF_000225825.1	NZ_AGBX01000006.1	106810	108042	-	glycosyltransferase	OM98_RS08290
	GCF_000225825.1	NZ_AGBX01000006.1	148723	149997	-	glycosyltransferase	OM98_RS08500
	GCF_000225825.1	NZ_AGBX01000006.1	152800	154491	-	glycoside hydrolase family 13 protein	OM98_RS08515
	GCF_000225825.1	NZ_AGBX01000006.1	154565	156592	-	glycoside hydrolase family 13 protein	OM98_RS08520
	GCF_000225825.1	NZ_AGBX01000006.1	177454	178602	+	glycosyltransferase family 1 protein	OM98_RS08620
	GCF_000225825.1	NZ_AGBX01000006.1	261444	263192	-	phospholipid carrier-dependent glycosyltransferase	OM98_RS09025
	GCF_000225825.1	NZ_AGBX01000006.1	309767	310798	+	glycosyltransferase	OM98_RS09225
	GCF_000225825.1	NZ_AGBX01000005.1	14123	16666	-	glycoside hydrolase family 65 protein	OM98_RS07070
	GCF_000225825.1	NZ_AGBX01000003.1	82413	83603	-	glycoside hydrolase family 3 protein	OM98_RS06540
	GCF_000225825.1	NZ_AGBX01000002.1	1	475	+	glycosyl hydrolase	OM98_RS09585
	GCF_000225825.1	NZ_AGBX01000002.1	13506	14549	+	glycosyltransferase family 2 protein	OM98_RS06050
	GCF_000225825.1	NZ_AGBX01000002.1	18757	21999	-	GH92 family glycosyl hydrolase	OM98_RS06080
	GCF_000225825.1	NZ_AGBX01000001.1	172964	174358	-	beta-glucosidase-like glycosyl hydrolase	OM98_RS00890
	GCF_000225825.1	NZ_AGBX01000001.1	274805	276466	+	glycosyltransferase	OM98_RS14650
	GCF_000225825.1	NZ_AGBX01000001.1	279567	281090	+	glycosyltransferase	OM98_RS14945
	GCF_000225825.1	NZ_AGBX01000001.1	283086	284699	+	glycosyltransferase	OM98_RS01390
	GCF_000225825.1	NZ_AGBX01000001.1	319614	320732	-	glycosyltransferase family 1 protein	OM98_RS01535
	GCF_000225825.1	NZ_AGBX01000001.1	458248	460530	-	glycoside hydrolase family 3 C-terminal domain-containing protein	OM98_RS02180
	GCF_000225825.1	NZ_AGBX01000001.1	586158	587552	-	glycoside hydrolase family 32 protein	OM98_RS02700
	GCF_000225825.1	NZ_AGBX01000001.1	764373	765791	+	glycoside hydrolase	OM98_RS03350
	GCF_000225825.1	NZ_AGBX01000001.1	770139	771698	+	glycoside hydrolase family 32 protein	OM98_RS03375
	GCF_000225825.1	NZ_AGBX01000001.1	771851	772378	-	glycoside hydrolase family 68 protein	OM98_RS15010
	GCF_000225825.1	NZ_AGBX01000001.1	829010	829672	+	esterase	OM98_RS03640
	GCF_000225825.1	NZ_AGBX01000001.1	970093	971475	-	alpha-amylase family glycosyl hydrolase	OM98_RS04290
	GCF_000225825.1	NZ_AGBX01000001.1	971569	972339	+	esterase family protein	OM98_RS04295
	GCF_000225825.1	NZ_AGBX01000001.1	996970	998415	-	glycosyltransferase family 39 protein	OM98_RS04430
	GCF_000225825.1	NZ_AGBX01000001.1	998433	999674	-	glycosyltransferase	OM98_RS04435
	GCF_000225825.1	NZ_AGBX01000001.1	1002573	1003517	+	glycosyltransferase family 2 protein	OM98_RS04450
	GCF_000225825.1	NZ_AGBX01000001.1	1003514	1004269	+	glycosyltransferase	OM98_RS04455
	GCF_000225825.1	NZ_AGBX01000001.1	1006866	1008035	+	glycosyltransferase	OM98_RS04475
	GCF_000225825.1	NZ_AGBX01000001.1	1008672	1009772	-	glycosyltransferase family 4 protein	OM98_RS04485
	GCF_000225825.1	NZ_AGBX01000001.1	1010281	1011444	-	glycosyltransferase	OM98_RS04495
	GCF_000225825.1	NZ_AGBX01000001.1	1027806	1029044	+	glycosyltransferase	OM98_RS04565
	GCF_000225825.1	NZ_AGBX01000001.1	1041449	1043464	+	glycosyltransferase family 2 protein	OM98_RS15050
	GCF_000225825.1	NZ_AGBX01000001.1	1043513	1044520	-	glycosyltransferase	OM98_RS04615
	GCF_000225825.1	NZ_AGBX01000001.1	1052643	1053572	+	glycosyltransferase	OM98_RS14735
	GCF_000225825.1	NZ_AGBX01000001.1	1053606	1054583	-	glycosyltransferase	OM98_RS14740
	GCF_000225825.1	NZ_AGBX01000001.1	1068575	1069723	+	bifunctional glycosyltransferase family 2/GtrA family protein	OM98_RS04725
	GCF_000225825.1	NZ_AGBX01000001.1	1110649	1111782	+	glycosyltransferase family 4 protein	OM98_RS14760
	GCF_000225825.1	NZ_AGBX01000001.1	1112927	1114183	+	glycosyltransferase	OM98_RS04920
	GCF_000225825.1	NZ_AGBX01000001.1	1117981	1118988	+	glycosyltransferase	OM98_RS14765
	GCF_000225825.1	NZ_AGBX01000001.1	1192157	1193998	-	glycoside hydrolase family 15 protein	OM98_RS05255
	GCF_000225825.1	NZ_AGBX01000001.1	1222480	1223913	+	glycoside hydrolase family 1 protein	OM98_RS05390
	GCF_000225825.1	NZ_AGBX01000001.1	1359182	1360159	-	alpha-amylase family glycosyl hydrolase	OM98_RS16165
	GCF_000225825.1	NZ_AGBX01000001.1	1365260	1366556	+	glycosyltransferase	OM98_RS16170
B. vulruris	GCF_002407185.1	NZ_CP023563.1	20390	21298	+	glycoside hydrolase family 68 protein	CFK38_RS00090
	GCF_002407185.1	NZ_CP023563.1	48659	49651	+	glycoside hydrolase family 130 protein	CFK38_RS00195
	GCF_002407185.1	NZ_CP023563.1	162796	164670	+	glycoside hydrolase family 15 protein	CFK38_RS00700
	GCF_002407185.1	NZ_CP023563.1	270915	272057	+	glycosyltransferase family 4 protein	CFK38_RS01220
	GCF_002407185.1	NZ_CP023563.1	293325	294509	-	glycosyltransferase	CFK38_RS01295
	GCF_002407185.1	NZ_CP023563.1	347629	348417	-	esterase family protein	CFK38_RS01545
	GCF_002407185.1	NZ_CP023563.1	352107	353582	+	alpha-amylase family glycosyl hydrolase	CFK38_RS01570
	GCF_002407185.1	NZ_CP023563.1	380843	382018	-	glycosyltransferase family 4 protein	CFK38_RS01670
	GCF_002407185.1	NZ_CP023563.1	382015	383379	-	glycosyltransferase family 4 protein	CFK38_RS01675
	GCF_002407185.1	NZ_CP023563.1	443427	445070	-	glycoside hydrolase family 31 protein	CFK38_RS01935
	GCF_002407185.1	NZ_CP023563.1	531254	534355	-	glycosyl hydrolase-related protein	CFK38_RS02320
	GCF_002407185.1	NZ_CP023563.1	967836	969188	-	glycoside hydrolase family 125 protein	CFK38_RS04350
	GCF_002407185.1	NZ_CP023563.1	988504	989790	+	glycosyltransferase family 4 protein	CFK38_RS04430
	GCF_002407185.1	NZ_CP023563.1	1023139	1024935	+	glycosyltransferase	CFK38_RS04615
	GCF_002407185.1	NZ_CP023563.1	1031078	1032040	+	glycosyltransferase	CFK38_RS04635
	GCF_002407185.1	NZ_CP023563.1	1040618	1042759	-	glycosyltransferase	CFK38_RS04665
	GCF_002407185.1	NZ_CP023563.1	1045940	1047865	-	glycosyltransferase	CFK38_RS04680
	GCF_002407185.1	NZ_CP023563.1	1056324	1058213	-	glycosyltransferase	CFK38_RS04725
	GCF_002407185.1	NZ_CP023563.1	1174191	1175309	+	glycosyltransferase family 1 protein	CFK38_RS05215
	GCF_002407185.1	NZ_CP023563.1	1233590	1235341	-	glycosyltransferase	CFK38_RS05465
	GCF_002407185.1	NZ_CP023563.1	1423202	1424908	-	glycoside hydrolase family 13 protein	CFK38_RS06365
	GCF_002407185.1	NZ_CP023563.1	1722939	1726166	+	GH92 family glycosyl hydrolase	CFK38_RS07775
	GCF_002407185.1	NZ_CP023563.1	1760385	1762262	+	glycoside hydrolase family 3 protein	CFK38_RS07920
	GCF_002407185.1	NZ_CP023563.1	1885741	1887978	+	glycosyltransferase	CFK38_RS08445
	GCF_002407185.1	NZ_CP023563.1	1893806	1895023	+	glycosyltransferase	CFK38_RS08470
	GCF_002407185.1	NZ_CP023563.1	1898983	1899702	+	glycosyltransferase family 2 protein	CFK38_RS08490
	GCF_002407185.1	NZ_CP023563.1	1901332	1902339	+	glycosyltransferase	CFK38_RS08500
	GCF_002407185.1	NZ_CP023563.1	1902336	1903220	+	glycosyltransferase	CFK38_RS08505
	GCF_002407185.1	NZ_CP023563.1	1904548	1906659	+	glycosyltransferase	CFK38_RS08515
	GCF_002407185.1	NZ_CP023563.1	2830993	2832063	-	glycosyltransferase	CFK38_RS12730
	GCF_002407185.1	NZ_CP023563.1	2879232	2880842	+	phospholipid carrier-dependent glycosyltransferase	CFK38_RS12930
	GCF_002407185.1	NZ_CP023563.1	2962348	2963493	-	glycosyltransferase family 1 protein	CFK38_RS13315
	GCF_002407185.1	NZ_CP023563.1	2982437	2984140	+	glycoside hydrolase family 13 protein	CFK38_RS13400
	GCF_002407185.1	NZ_CP023563.1	2987549	2988784	+	glycosyltransferase family 4 protein	CFK38_RS13420
	GCF_002407185.1	NZ_CP023563.1	2989500	2990648	+	glycosyltransferase	CFK38_RS13430
	GCF_002407185.1	NZ_CP023563.1	3019038	3021080	+	glycosyltransferase	CFK38_RS17625
	GCF_002407185.1	NZ_CP023563.1	3123082	3126180	-	glycosyl hydrolase-related protein	CFK38_RS14020
	GCF_002407185.1	NZ_CP023563.1	3294253	3296799	+	glycoside hydrolase family 65 protein	CFK38_RS14800
	GCF_002407185.1	NZ_CP023563.1	3428780	3430027	+	glycoside hydrolase	CFK38_RS15420
	GCF_002407185.1	NZ_CP023563.1	3430024	3431166	+	glycoside hydrolase	CFK38_RS15425
	GCF_002407185.1	NZ_CP023563.1	3568919	3569728	-	glycosyltransferase family 2 protein	CFK38_RS17670
	GCF_002407185.1	NZ_CP023563.1	3667219	3668991	-	glycoside hydrolase family 3 protein	CFK38_RS16490
	GCF_002407185.1	NZ_CP023563.1	3761728	3763872	-	glycoside hydrolase family 3 C-terminal domain-containing protein	CFK38_RS16915

## Sheet: Stress and antibiotic res genes
Stress and antibiotic resistance genes
GENOMES (strain)	assembly	genomic_accession	start	end	strand	name	symbol	Locus_tag
Strain JHP9	GCF_023509525.1	NZ_JAKNCJ010000001.1	316033	316236	-	cold-shock protein		Bequi_01425
	GCF_023509525.1	NZ_JAKNCJ010000001.1	724468	724854	-	cold shock domain-containing protein		Bequi_03360
	GCF_023509525.1	NZ_JAKNCJ010000001.1	953370	953960	+	glutathione peroxidase		Bequi_04415
	GCF_023509525.1	NZ_JAKNCJ010000002.1	225707	226186	-	glutathione peroxidase		Bequi_05500
	GCF_023509525.1	NZ_JAKNCJ010000002.1	295657	297903	-	choline BCCT transporter BetT	folE	Bequi_05855
	GCF_023509525.1	NZ_JAKNCJ010000005.1	118370	118996	-	superoxide dismutase		Bequi_10500
	GCF_023509525.1	NZ_JAKNCJ010000001.1	591943	593463	-	catalase		Bequi_02740
	GCF_023509525.1	NZ_JAKNCJ010000003.1	217091	217468	-	thioredoxin	trxA	Bequi_08840
	GCF_023509525.1	NZ_JAKNCJ010000001.1	540237	540560	-	thioredoxin	trxA	Bequi_02455
B. muris	GCF_016907455.1	NZ_JAFBCB010000001.1	402297	402500	+	cold-shock protein		JOD52_RS01800
	GCF_016907455.1	NZ_JAFBCB010000001.1	866694	866897	+	cold-shock protein		JOD52_RS04030
	GCF_016907455.1	NZ_JAFBCB010000001.1	2107477	2108106	-	superoxide dismutase		JOD52_RS09715
	GCF_016907455.1	NZ_JAFBCB010000001.1	2463937	2464314	-	ectoine synthase		JOD52_RS11400
	GCF_016907455.1	NZ_JAFBCB010000001.1	2931498	2931884	-	cold shock domain-containing protein		JOD52_RS13730
	GCF_016907455.1	NZ_JAFBCB010000001.1	3257009	3257872	-	choline family ABC transporter ATP-binding protein		JOD52_RS15130
	GCF_016907455.1	NZ_JAFBCB010000001.1	2782378	2783892	-	catalase		JOD52_RS13010
	GCF_016907455.1	NZ_JAFBCB010000001.1	2892310	2892755	-	thioredoxin		JOD52_RS13555
	GCF_016907455.1	NZ_JAFBCB010000001.1	1373385	1373756	+	thioredoxin		JOD52_RS06355
B. nesterenkovii	GCF_900163655.1	NZ_FWFG01000040.1	22335	22895	-	glutathione peroxidase	truA	FM110_RS04390
	GCF_900163655.1	NZ_FWFG01000016.1	3795	5555	+	choline BCCT transporter BetT	hemE	FM110_RS01850
	GCF_900163655.1	NZ_FWFG01000016.1	5552	7627	+	choline BCCT transporter BetT		FM110_RS01855
	GCF_900163655.1	NZ_FWFG01000010.1	12064	12447	+	cold-shock protein		FM110_RS00745
	GCF_900163655.1	NZ_FWFG01000061.1	11723	11926	+	cold-shock protein		FM110_RS06835
	GCF_900163655.1	NZ_FWFG01000084.1	8125	8760	+	superoxide dismutase		FM110_RS09750
	GCF_900163655.1	NZ_FWFG01000001.1	14767	16338	+	catalase		FM110_RS00095
	GCF_900163655.1	NZ_FWFG01000093.1	56698	57071	+	thioredoxin		FM110_RS10825
	GCF_900163655.1	NZ_FWFG01000030.1	40997	41368	+	thioredoxin		FM110_RS03420
B. phenoliresistense	GCF_000576425.1	NZ_KK069988.1	290953	291156	+	cold-shock protein	sucB	BF93_RS01330
	GCF_000576425.1	NZ_KK069991.1	300043	302130	+	choline BCCT transporter BetT		BF93_RS07790
	GCF_000576425.1	NZ_KK069991.1	354158	354655	-	glutathione peroxidase		BF93_RS08040
	GCF_000576425.1	NZ_KK069993.1	20873	21406	+	glutathione peroxidase		BF93_RS08880
	GCF_000576425.1	NZ_KK069994.1	280005	280208	+	cold-shock protein		BF93_RS10680
	GCF_000576425.1	NZ_KK069995.1	17623	18222	-	superoxide dismutase		BF93_RS10840
	GCF_000576425.1	NZ_KK069995.1	79364	80941	-	choline BCCT transporter BetT		BF93_RS11175
	GCF_000576425.1	NZ_KK070000.1	23671	24057	+	cold shock domain-containing protein		BF93_RS14515
	GCF_000576425.1	NZ_KK070008.1	59359	59985	+	superoxide dismutase		BF93_RS17505
	GCF_000576425.1	NZ_KK069989.1	277984	280107	-	catalase		BF93_RS04380
	GCF_000576425.1	NZ_KK069994.1	44700	46157	+	catalase		BF93_RS09635
	GCF_000576425.1	NZ_KK069988.1	618567	618941	-	thioredoxin		BF93_RS02820
B. sacelli	GCF_017876545.1	NZ_JAGIOD010000001.1	595403	595891	+	glutathione peroxidase		JOF43_RS02525
	GCF_017876545.1	NZ_JAGIOD010000001.1	891537	892166	+	superoxide dismutase		JOF43_RS03985
	GCF_017876545.1	NZ_JAGIOD010000001.1	1822072	1822560	-	glutathione peroxidase		JOF43_RS08115
	GCF_017876545.1	NZ_JAGIOD010000001.1	1831811	1832458	-	superoxide dismutase family protein		JOF43_RS08160
	GCF_017876545.1	NZ_JAGIOD010000001.1	1945534	1945737	+	cold-shock protein		JOF43_RS08690
	GCF_017876545.1	NZ_JAGIOD010000001.1	2370720	2370923	+	cold-shock protein	ftsW	JOF43_RS10665
	GCF_017876545.1	NZ_JAGIOD010000001.1	3005138	3006343	+	ectoine synthase		JOF43_RS13555
	GCF_017876545.1	NZ_JAGIOD010000002.1	82756	83142	+	cold shock domain-containing protein		JOF43_RS14480
	GCF_017876545.1	NZ_JAGIOD010000002.1	220409	220801	-	ectoine synthase		JOF43_RS15145
	GCF_017876545.1	NZ_JAGIOD010000002.1	519328	521628	-	choline BCCT transporter BetT		JOF43_RS16590
	GCF_017876545.1	NZ_JAGIOD010000002.1	1010302	1010931	+	superoxide dismutase		JOF43_RS18945
	GCF_017876545.1	NZ_JAGIOD010000001.1	2838784	2839155	+	thioredoxin		JOF43_RS12820
	GCF_017876545.1	NZ_JAGIOD010000002.1	199279	200772	+	catalase		JOF43_RS15040
	GCF_017876545.1	NZ_JAGIOD010000001.1	830236	832455	-	catalase		JOF43_RS03705
B. squallarum	GCF_000225825.1	NZ_AGBX01000007.1	640067	640696	-	superoxide dismutase		OM98_RS12555
	GCF_000225825.1	NZ_AGBX01000005.1	162816	163019	+	cold-shock protein	hutH	OM98_RS07750
	GCF_000225825.1	NZ_AGBX01000001.1	236834	237220	-	cold-shock protein		OM98_RS01190
	GCF_000225825.1	NZ_AGBX01000001.1	962102	962602	-	glutathione peroxidase		OM98_RS15785
	GCF_000225825.1	NZ_AGBX01000001.1	1232593	1232796	-	cold-shock protein		OM98_RS05435
	GCF_000225825.1	NZ_AGBX01000001.1	1262086	1262586	-	glutathione peroxidase		OM98_RS05560
	GCF_000225825.1	NZ_AGBX01000001.1	131863	133359	-	catalase		OM98_RS00675
	GCF_000225825.1	NZ_AGBX01000006.1	355277	355654	+	thioredoxin		OM98_RS09425
B. vulturis	GCF_002407185.1	NZ_CP023563.1	604203	604832	-	superoxide dismutase		CFK38_RS02660
	GCF_002407185.1	NZ_CP023563.1	1254169	1254555	+	cold shock domain-containing protein		CFK38_RS05550
	GCF_002407185.1	NZ_CP023563.1	1386188	1386580	-	ectoine synthase		CFK38_RS06195
	GCF_002407185.1	NZ_CP023563.1	1680482	1682734	-	choline BCCT transporter BetT		CFK38_RS07595
	GCF_002407185.1	NZ_CP023563.1	2034026	2034655	+	superoxide dismutase		CFK38_RS09130
	GCF_002407185.1	NZ_CP023563.1	2619850	2621058	-	ectoine synthase		CFK38_RS11800
	GCF_002407185.1	NZ_CP023563.1	3151748	3151951	-	cold-shock protein	nrdR	CFK38_RS14145
	GCF_002407185.1	NZ_CP023563.1	3535466	3535669	-	cold-shock protein		CFK38_RS15890
	GCF_002407185.1	NZ_CP023563.1	3649094	3649582	+	glutathione peroxidase		CFK38_RS16415
	GCF_002407185.1	NZ_CP023563.1	3741344	3743605	+	choline BCCT transporter BetT		CFK38_RS16810
	GCF_002407185.1	NZ_CP023563.1	2795633	2796016	-	thioredoxin		CFK38_RS12565
	GCF_002407185.1	NZ_CP023563.1	1372890	1374383	+	catalase		CFK38_RS06130
Antibiotic Resistance Genes
GENOME (strain)	assembly	genomic_accession	start	end	strand	name	symbol	Locus_tag
Strain JHP9	GCF_023509525.1	NZ_JAKNCJ010000007.1	63328	65388	+	DNA topoisomerase (ATP-hydrolyzing) subunit B	gyrB	Bequi_11640
	GCF_023509525.1	NZ_JAKNCJ010000007.1	65450	68314	+	DNA gyrase subunit A	gyrA	Bequi_11645
	GCF_023509525.1	NZ_JAKNCJ010000001.1	783744	784580	-	beta-lactamase family protein		Bequi_03615
